# Supplementary material for: Integrated Transcriptomic Analysis of S100A8/A9 as a Key Biomarker and Therapeutic Target in Sepsis Pathogenesis and AI Drug Repurposing
Source: Int J Mol Sci. 2025 Nov 19;26(22):11186. doi: 10.3390/ijms262211186 (PMC12653820; doi:10.3390/ijms262211186)
Supplement: Supplementary file 1 [file ijms-26-11186-s001.zip]

Archive with 5 entries (5 files):
- Supplementary Figures S1-S6.pdf
- Supplementary Figures S7-S16.pdf
- Supplementary Table S1.xlsx
- Supplementary Table S2.xlsx
- Supplementary Table S3.xlsx
