# Supplementary material for: Integrated Transcriptomic Analysis of S100A8/A9 as a Key Biomarker and Therapeutic Target in Sepsis Pathogenesis and AI Drug Repurposing
Source: Int J Mol Sci. 2025 Nov 19;26(22):11186. doi: 10.3390/ijms262211186 (PMC12653820; doi:10.3390/ijms262211186)
Supplement: Supplementary file 1 [file ijms-26-11186-s001.zip › Supplementary Table S1.xlsx]

## Sheet: Sheet1
gene_id	baseMean	log2FoldChange	lfcSE	pvalue	padj	gene_symbol
ENSG00000000938	11073.5	1.13001	0.293081	3.77098e-06	8.61026e-05	FGR
ENSG00000002726	17.8154	0.859021	0.432696	0.0029415	0.015576	AOC1
ENSG00000003147	88.7361	1.0528	0.362507	0.000132635	0.00143295	ICA1
ENSG00000003402	34344	0.953735	0.218295	6.57703e-07	2.15309e-05	CFLAR
ENSG00000004660	516.883	0.714845	0.250435	0.00049221	0.00394512	CAMKK1
ENSG00000005020	3087.46	0.783871	0.236074	7.87099e-05	0.000949982	SKAP2
ENSG00000005189	35.9268	0.70446	0.268961	0.00104879	0.00708436	REXO5
ENSG00000005302	3356.95	1.08299	0.316131	2.15099e-05	0.000341674	MSL3
ENSG00000005381	1342.6	4.83355	1.00014	7.15733e-10	1.16306e-07	MPO
ENSG00000005893	4468.24	0.890034	0.203436	7.58479e-07	2.42814e-05	LAMP2
ENSG00000005961	1025.67	1.23714	0.500404	0.000247084	0.00232807	ITGA2B
ENSG00000005981	37.6248	0.734774	0.358811	0.00417953	0.0203762	ASB4
ENSG00000006652	2214.54	1.03678	0.257838	2.43007e-06	6.17085e-05	IFRD1
ENSG00000007237	5806.77	1.37064	0.360912	2.51001e-06	6.30753e-05	GAS7
ENSG00000007866	9.93308	1.8914	0.884251	9.92149e-05	0.0011435	TEAD3
ENSG00000008130	5516.05	0.621001	0.180246	9.58257e-05	0.00111256	NADK
ENSG00000008394	326.236	1.1342	0.248184	1.71719e-07	7.55598e-06	MGST1
ENSG00000008438	914.64	1.87759	0.446553	1.18601e-07	5.7036e-06	PGLYRP1
ENSG00000008516	11034	1.11598	0.297074	5.75935e-06	0.000120841	MMP25
ENSG00000010278	460.142	0.801561	0.391877	0.0032222	0.0167209	CD9
ENSG00000010282	2.46154	0.645268	0.606824	0.0266398	0.0829017	HHATL
ENSG00000010318	196.425	0.631891	0.247797	0.00172785	0.0104358	PHF7
ENSG00000011198	3086.01	1.12057	0.282702	2.50072e-06	6.29146e-05	ABHD5
ENSG00000011201	28.6124	0.842686	0.560215	0.00735121	0.0312218	ANOS1
ENSG00000011426	115.225	0.986478	0.520875	0.00216898	0.0124006	ANLN
ENSG00000012171	67.7418	0.927027	0.241957	7.07907e-06	0.000142216	SEMA3B
ENSG00000012223	3218.08	1.91223	0.870445	8.35692e-05	0.000998101	LTF
ENSG00000013441	2822.47	0.763189	0.17787	1.66346e-06	4.52549e-05	CLK1
ENSG00000018280	10644.9	1.10669	0.340191	3.6652e-05	0.000515666	SLC11A1
ENSG00000019991	720.025	2.27349	0.676031	1.63093e-06	4.46258e-05	HGF
ENSG00000021355	6449.19	1.87535	0.455956	1.75847e-07	7.65174e-06	SERPINB1
ENSG00000023287	1965.71	0.711349	0.170484	3.42649e-06	8.03469e-05	RB1CC1
ENSG00000023330	617.659	0.610723	0.207641	0.000575609	0.00447177	ALAS1
ENSG00000023909	660.309	0.8505	0.290016	0.000232881	0.00222316	GCLM
ENSG00000024048	5354.29	0.625257	0.125639	1.05372e-07	5.18753e-06	UBR2
ENSG00000024526	29.486	0.94817	0.651288	0.00497501	0.0231865	DEPDC1
ENSG00000025039	703.964	1.36058	0.228809	6.95425e-11	2.12908e-08	RRAGD
ENSG00000026103	4249.75	0.729399	0.195588	2.04879e-05	0.000328824	FAS
ENSG00000026508	12478.2	0.613711	0.306455	0.0076664	0.0322642	CD44
ENSG00000027697	4888.28	1.33102	0.280823	4.92949e-08	2.98474e-06	IFNGR1
ENSG00000029993	55.2283	0.702631	0.403661	0.00915902	0.0370399	HMGB3
ENSG00000030582	4163.51	0.786903	0.258441	0.000202005	0.00198418	GRN
ENSG00000032219	1574.79	0.654081	0.148279	1.4795e-06	4.10203e-05	ARID4A
ENSG00000032444	1298.21	0.685246	0.207341	0.000121567	0.00134312	PNPLA6
ENSG00000033327	4170.36	0.678772	0.215287	0.000212844	0.00207098	GAB2
ENSG00000033627	1584.5	0.615012	0.163579	2.92824e-05	0.000432119	ATP6V0A1
ENSG00000035499	40.8028	0.920649	0.316545	0.000198866	0.00195866	DEPDC1B
ENSG00000035664	2119.12	0.75999	0.240199	0.000148951	0.00156944	DAPK2
ENSG00000035862	4017.43	0.932135	0.221691	1.44937e-06	4.03911e-05	TIMP2
ENSG00000038219	6454.09	0.747921	0.251105	0.000290599	0.00263417	BOD1L1
ENSG00000039319	3048.05	1.31848	0.261415	1.13723e-08	9.43512e-07	ZFYVE16
ENSG00000039987	13.6538	0.615626	0.280968	0.00484102	0.0227424	BEST2
ENSG00000041357	542.402	0.611705	0.231705	0.00145131	0.0090757	PSMA4
ENSG00000042493	1077.31	0.769471	0.269303	0.000395467	0.00334225	CAPG
ENSG00000042832	461.539	1.82015	0.471014	5.53358e-07	1.8591e-05	TG
ENSG00000044459	206.162	0.75043	0.211798	3.90472e-05	0.000541152	CNTLN
ENSG00000047644	2089.84	0.664054	0.18513	4.6579e-05	0.000623069	WWC3
ENSG00000049245	1096.19	0.962164	0.242095	3.57827e-06	8.2922e-05	VAMP3
ENSG00000050767	12.9799	2.27476	0.91192	2.28405e-05	0.00035667	COL23A1
ENSG00000050820	2.35905	0.652964	0.766962	0.0217666	0.0715215	BCAR1
ENSG00000051009	1292.77	0.78181	0.291352	0.000643597	0.00487253	FHIP1B
ENSG00000051180	35.2458	0.721203	0.475483	0.0123778	0.0465495	RAD51
ENSG00000051382	1548.83	1.02021	0.230093	4.16144e-07	1.51266e-05	PIK3CB
ENSG00000051523	4930.72	0.60499	0.186177	0.000208669	0.00203766	CYBA
ENSG00000051620	2766.18	1.08739	0.211619	1.13335e-08	9.43512e-07	HEBP2
ENSG00000053108	52.0763	1.07655	0.464881	0.000621567	0.0047457	FSTL4
ENSG00000053747	2.72165	0.668604	0.699951	0.022508	0.073308	LAMA3
ENSG00000054267	2696.4	0.610261	0.142569	3.26893e-06	7.73196e-05	ARID4B
ENSG00000054523	4050	1.39554	0.294369	4.17044e-08	2.61247e-06	KIF1B
ENSG00000054598	22.9236	2.88444	0.975768	3.73743e-06	8.54264e-05	FOXC1
ENSG00000054793	840.35	2.57962	0.669723	2.20881e-07	9.09336e-06	ATP9A
ENSG00000055118	256.766	0.926552	0.624359	0.0052697	0.0242326	KCNH2
ENSG00000055332	3371.27	0.732909	0.411997	0.00748459	0.0316461	EIF2AK2
ENSG00000056998	1.8751	0.66726	0.774936	0.0202586	0.0678	GYG2
ENSG00000058063	6953.25	1.56875	0.34836	7.70884e-08	4.15967e-06	ATP11B
ENSG00000058272	4767.27	0.982676	0.203419	6.81734e-08	3.78844e-06	PPP1R12A
ENSG00000058799	607.062	0.671034	0.222929	0.000355531	0.00308151	YIPF1
ENSG00000059377	4316.33	0.835522	0.202156	2.62396e-06	6.51851e-05	TBXAS1
ENSG00000059728	20644.6	1.28194	0.254936	1.33487e-08	1.05131e-06	MXD1
ENSG00000059804	15364.3	2.09051	0.369343	4.47837e-11	1.47495e-08	SLC2A3
ENSG00000060971	1553.92	0.863714	0.149282	4.93292e-10	9.08702e-08	ACAA1
ENSG00000060982	706.931	1.19364	0.366038	2.78574e-05	0.000414183	BCAT1
ENSG00000061656	5.50927	1.17177	0.70377	0.00162408	0.00994163	SPAG4
ENSG00000062282	3141.99	0.930089	0.329991	0.000254829	0.00237837	DGAT2
ENSG00000062716	11165.3	0.777037	0.233563	7.88313e-05	0.000950391	VMP1
ENSG00000064225	384.811	0.843054	0.245152	4.17011e-05	0.00056974	ST3GAL6
ENSG00000064270	128.619	3.71023	0.685382	3.08227e-10	6.44225e-08	ATP2C2
ENSG00000064419	1612.31	0.666763	0.191491	6.86091e-05	0.000852204	TNPO3
ENSG00000064547	1006.78	0.660676	0.225231	0.000476876	0.00384776	LPAR2
ENSG00000064763	1216.98	1.28784	0.227157	4.13834e-10	8.08982e-08	FAR2
ENSG00000064932	3424.84	0.922573	0.245457	9.59261e-06	0.000181002	SBNO2
ENSG00000064999	1019.58	0.751699	0.32839	0.00216393	0.0123783	ANKS1A
ENSG00000065135	3179.71	0.928831	0.203083	2.71069e-07	1.06401e-05	GNAI3
ENSG00000065154	662.832	0.926903	0.307397	0.000138427	0.0014808	OAT
ENSG00000065328	84.0964	1.04184	0.465282	0.000842587	0.00600385	MCM10
ENSG00000065559	1090.24	0.627072	0.149953	4.70016e-06	0.000102372	MAP2K4
ENSG00000065615	3154.11	1.17708	0.233981	1.65209e-08	1.23407e-06	CYB5R4
ENSG00000065618	100.212	3.57075	0.758018	7.8892e-09	7.29734e-07	COL17A1
ENSG00000065665	190.621	0.633258	0.31297	0.00672594	0.0292403	SEC61A2
ENSG00000065911	1229.79	0.648236	0.192475	0.000113094	0.00127176	MTHFD2
ENSG00000066027	2064.98	0.834239	0.186107	5.43188e-07	1.83628e-05	PPP2R5A
ENSG00000066279	201.087	1.21521	0.509149	0.000328141	0.00289598	ASPM
ENSG00000066336	7734.22	0.834288	0.232561	2.45585e-05	0.000376997	SPI1
ENSG00000066735	19.3073	0.604788	0.584915	0.0334624	0.0983466	KIF26A
ENSG00000067064	867.669	1.44267	0.512905	5.28367e-05	0.000686909	IDI1
ENSG00000067066	6536.32	0.624781	0.189752	0.000164157	0.00168713	SP100
ENSG00000067082	7812.34	0.654708	0.196005	0.000121602	0.00134312	KLF6
ENSG00000067182	5127.36	0.640116	0.210615	0.000367618	0.00316597	TNFRSF1A
ENSG00000067225	6828.35	0.633445	0.257179	0.00219252	0.0125121	PKM
ENSG00000067900	5593.33	0.942791	0.231468	2.48775e-06	6.26608e-05	ROCK1
ENSG00000067992	3318.46	0.641025	0.146109	1.74918e-06	4.69553e-05	PDK3
ENSG00000068001	119.764	0.755955	0.243811	0.000187793	0.00187595	HYAL2
ENSG00000068024	2981.56	0.651591	0.222727	0.000508028	0.00405248	HDAC4
ENSG00000068305	2173.72	1.02219	0.26925	6.28272e-06	0.000129203	MEF2A
ENSG00000068366	3606.76	1.12772	0.345796	3.35887e-05	0.000485129	ACSL4
ENSG00000068615	31.4433	0.608016	0.182415	0.000152904	0.00160023	REEP1
ENSG00000068650	4248.75	0.813646	0.218489	1.54442e-05	0.000265804	ATP11A
ENSG00000068976	203.764	0.607368	0.220681	0.00105682	0.007132	PYGM
ENSG00000069020	679.268	1.29536	0.409407	2.84775e-05	0.000421672	MAST4
ENSG00000069399	1088.28	0.841758	0.293707	0.0002965	0.0026712	BCL3
ENSG00000069535	13.8714	0.62262	0.617421	0.030121	0.0908856	MAOB
ENSG00000069974	4022.83	1.21914	0.256375	5.92441e-08	3.44328e-06	RAB27A
ENSG00000070214	982.831	1.0744	0.167076	5.76981e-12	3.13546e-09	SLC44A1
ENSG00000070269	1033.02	1.22257	0.28413	4.68616e-07	1.65094e-05	TMEM260
ENSG00000070371	231.591	1.32462	0.414983	2.38916e-05	0.000369895	CLTCL1
ENSG00000070404	65.4635	1.40817	0.492915	5.16145e-05	0.000675463	FSTL3
ENSG00000070495	669.772	0.608963	0.230681	0.00146934	0.00917525	JMJD6
ENSG00000070540	808.206	0.731798	0.229489	0.00015214	0.00159376	WIPI1
ENSG00000070731	525.973	0.729269	0.240996	0.000266936	0.00247015	ST6GALNAC2
ENSG00000070759	282.815	0.738219	0.203386	2.93133e-05	0.000432282	TESK2
ENSG00000071189	1840.55	0.705864	0.151172	3.49198e-07	1.30329e-05	SNX13
ENSG00000071991	7.93155	1.44679	0.724799	0.000381163	0.0032522	CDH19
ENSG00000072110	6548.39	0.827741	0.210277	6.21374e-06	0.000128148	ACTN1
ENSG00000072401	920.047	1.6919	0.310884	4.86028e-10	9.02974e-08	UBE2D1
ENSG00000072571	36.8809	0.94508	0.615679	0.00458295	0.0218809	HMMR
ENSG00000072952	1313.41	0.832254	0.391032	0.00236043	0.0132741	IRAG1
ENSG00000073150	379.664	0.687917	0.297764	0.0026408	0.0143639	PANX2
ENSG00000073331	4447.09	1.08403	0.277918	3.53808e-06	8.21295e-05	ALPK1
ENSG00000073712	57.2456	0.629243	0.33725	0.00971179	0.0387349	FERMT2
ENSG00000073737	1264.31	1.92272	0.515865	7.38617e-07	2.3821e-05	DHRS9
ENSG00000073921	8522.17	0.990791	0.200548	3.85712e-08	2.47322e-06	PICALM
ENSG00000074410	26.7018	0.925394	0.558783	0.00417986	0.0203762	CA12
ENSG00000075151	2168.36	0.749076	0.204893	2.53955e-05	0.000386299	EIF4G3
ENSG00000075303	664.557	1.43478	0.315881	9.46237e-08	4.83555e-06	SLC25A40
ENSG00000075399	628.669	1.55954	0.343768	6.81202e-08	3.78844e-06	VPS9D1
ENSG00000075420	5400.93	1.10882	0.26462	9.97372e-07	3.01528e-05	FNDC3B
ENSG00000075426	6237.43	0.931633	0.278267	4.38646e-05	0.000591125	FOSL2
ENSG00000075651	452.036	0.960619	0.27133	1.99299e-05	0.000321615	PLD1
ENSG00000076382	83.7954	0.766294	0.404175	0.00514505	0.0237801	SPAG5
ENSG00000076641	6580.93	0.943187	0.323046	0.000178431	0.00179812	PAG1
ENSG00000076685	3990.27	0.94505	0.194513	6.48179e-08	3.66913e-06	NT5C2
ENSG00000076826	8.10864	1.37342	0.839752	0.000892755	0.00625792	CAMSAP3
ENSG00000076944	3074.57	0.880107	0.29864	0.000201111	0.00197719	STXBP2
ENSG00000077238	5818.79	1.28726	0.308904	7.14851e-07	2.30887e-05	IL4R
ENSG00000077420	4973.58	0.677495	0.246835	0.00080388	0.00579556	APBB1IP
ENSG00000077984	3531.87	1.73958	0.404321	1.13049e-07	5.52213e-06	CST7
ENSG00000078053	92.8195	4.35767	0.772955	4.46073e-11	1.47495e-08	AMPH
ENSG00000078098	7.49306	0.917479	0.806325	0.00690951	0.0297882	FAP
ENSG00000078114	209.417	3.49246	0.930214	2.58216e-07	1.02799e-05	NEBL
ENSG00000078124	2720.51	0.707807	0.235867	0.000315657	0.00280402	ACER3
ENSG00000078399	19.7886	1.49016	0.516578	3.74583e-05	0.000523285	HOXA9
ENSG00000078618	4028.43	0.824647	0.182783	4.88216e-07	1.70343e-05	NRDC
ENSG00000079215	250.955	1.63216	0.428432	1.13846e-06	3.31726e-05	SLC1A3
ENSG00000079277	4171.34	1.27029	0.355996	7.73385e-06	0.000152136	MKNK1
ENSG00000079385	2354.81	1.80873	0.492939	1.19889e-06	3.43802e-05	CEACAM1
ENSG00000079393	36.5269	2.24373	0.746929	5.53229e-06	0.000116866	DUSP13
ENSG00000079739	465.113	0.602308	0.240455	0.00222892	0.0126773	PGM1
ENSG00000079950	4263.73	0.736101	0.170112	1.55825e-06	4.28755e-05	STX7
ENSG00000081181	48.1808	1.11552	0.547531	0.00101448	0.00690666	ARG2
ENSG00000081237	33872.7	0.785503	0.204095	1.02913e-05	0.000191526	PTPRC
ENSG00000081320	7918.25	0.888856	0.205408	9.45333e-07	2.89011e-05	STK17B
ENSG00000081913	627.794	0.985449	0.294668	3.78753e-05	0.000528431	PHLPP1
ENSG00000082014	727.364	1.8866	0.316965	1.3627e-11	5.92419e-09	SMARCD3
ENSG00000082996	2385.61	1.2655	0.245288	7.06533e-09	6.67735e-07	RNF13
ENSG00000083223	5744.62	0.634043	0.16445	1.82475e-05	0.000300035	TUT7
ENSG00000083312	2542.19	0.817748	0.138311	2.61926e-10	5.751e-08	TNPO1
ENSG00000084070	14403.6	0.741597	0.288131	0.00103369	0.00700631	SMAP2
ENSG00000084112	2751.51	0.825214	0.260046	0.000114159	0.00128043	SSH1
ENSG00000084731	326.836	0.748572	0.421673	0.00705935	0.030302	KIF3C
ENSG00000084733	2252.71	0.919192	0.198417	2.09682e-07	8.69821e-06	RAB10
ENSG00000085063	2416.51	1.5342	0.35569	1.96676e-07	8.38262e-06	CD59
ENSG00000085117	2309.12	0.676062	0.288913	0.00256299	0.0140864	CD82
ENSG00000085741	6.25059	0.939897	0.58149	0.0041843	0.0203928	WNT11
ENSG00000085840	66.301	0.648469	0.332881	0.00748365	0.0316461	ORC1
ENSG00000086065	457.819	0.933992	0.264067	2.18153e-05	0.000345123	CHMP5
ENSG00000086288	168.763	0.909046	0.43828	0.00199775	0.0116017	NME8
ENSG00000086300	1756.7	0.936435	0.221542	1.2994e-06	3.70607e-05	SNX10
ENSG00000086544	484.438	1.07417	0.453699	0.000551667	0.00432753	ITPKC
ENSG00000086548	429.655	3.95419	0.819035	3.81051e-09	4.12084e-07	CEACAM6
ENSG00000086666	954.708	0.65831	0.178522	3.22625e-05	0.000471297	ZFAND6
ENSG00000086696	216.9	0.737279	0.240575	0.000227551	0.0021809	HSD17B2
ENSG00000086730	3269.66	0.876552	0.218488	3.89006e-06	8.81734e-05	LAT2
ENSG00000087077	69.161	0.633115	0.28131	0.00386779	0.0191782	TRIP6
ENSG00000087116	288.508	2.84846	0.571131	1.59025e-09	2.16045e-07	ADAMTS2
ENSG00000087157	3795.3	1.15655	0.299449	3.43542e-06	8.04695e-05	PGS1
ENSG00000087253	2640.55	1.14265	0.272486	9.08305e-07	2.81251e-05	LPCAT2
ENSG00000087502	673.007	0.890962	0.262817	4.2742e-05	0.000579952	ERGIC2
ENSG00000087903	763.702	0.984351	0.284766	2.53663e-05	0.000386299	RFX2
ENSG00000088325	165.802	1.21708	0.52421	0.000381361	0.0032522	TPX2
ENSG00000089169	377.727	0.962965	0.583305	0.00362135	0.0182427	RPH3A
ENSG00000089351	2461.18	0.872593	0.2524	3.54215e-05	0.000504229	GRAMD1A
ENSG00000089356	1.37582	0.61939	0.692306	0.0285676	0.0873045	FXYD3
ENSG00000089505	391.258	1.12579	0.265995	7.98936e-07	2.52053e-05	CMTM1
ENSG00000090020	756.854	0.717175	0.225491	0.000165774	0.00169893	SLC9A1
ENSG00000090339	1036.17	0.809359	0.30529	0.000639715	0.00484681	ICAM1
ENSG00000090376	16509.4	2.89085	0.455348	7.83263e-13	7.73899e-10	IRAK3
ENSG00000090889	59.9406	1.1583	0.61356	0.00116933	0.00766749	KIF4A
ENSG00000091039	5866.37	0.929486	0.209238	5.00669e-07	1.73851e-05	OSBPL8
ENSG00000091106	2300.9	2.17249	0.407291	2.46022e-10	5.45692e-08	NLRC4
ENSG00000091317	5009.27	1.1294	0.2099	2.85188e-09	3.29781e-07	CMTM6
ENSG00000091436	1089.49	0.912104	0.230963	4.56182e-06	0.000100162	MAP3K20
ENSG00000092020	499.067	0.964145	0.225251	9.5433e-07	2.91352e-05	PPP2R3C
ENSG00000092036	772.839	1.21549	0.272566	2.37723e-07	9.60479e-06	HAUS4
ENSG00000092067	123.379	1.12779	0.478529	0.000472274	0.00381913	CEBPE
ENSG00000092421	17.6417	0.972577	0.616511	0.00387438	0.0191927	SEMA6A
ENSG00000092531	2129.57	0.606081	0.171451	7.31679e-05	0.000896534	SNAP23
ENSG00000092758	86.1337	0.723178	0.376948	0.00584994	0.0262624	COL9A3
ENSG00000092841	6928.51	0.703714	0.331693	0.00398101	0.0196092	MYL6
ENSG00000093134	2097.34	1.01806	0.340949	0.000114374	0.00128151	VNN3P
ENSG00000093167	1171.54	0.740727	0.200419	2.23969e-05	0.000352217	LRRFIP2
ENSG00000094804	130.911	1.33096	0.44877	4.72829e-05	0.000628232	CDC6
ENSG00000095203	18.0091	0.838026	1.16061	0.00402682	0.0198124	EPB41L4B
ENSG00000095303	893.928	0.612555	0.340472	0.011993	0.0454454	PTGS1
ENSG00000095383	568.689	0.632217	0.171751	3.70682e-05	0.000520175	TBC1D2
ENSG00000095596	3.32082	1.54335	1.13992	0.000768241	0.00560942	CYP26A1
ENSG00000095739	12.2295	1.18333	0.467423	0.000252551	0.00236116	BAMBI
ENSG00000095970	2.65657	0.658952	0.595382	0.0245852	0.0781071	TREM2
ENSG00000096006	332.476	1.62458	0.773699	0.000192215	0.00190871	CRISP3
ENSG00000096060	12270.3	1.58965	0.456156	4.18277e-06	9.37329e-05	FKBP5
ENSG00000096063	4216.51	1.8385	0.289749	1.36633e-12	1.1176e-09	SRPK1
ENSG00000096968	3820.9	1.25136	0.244239	8.77118e-09	7.91431e-07	JAK2
ENSG00000097033	4645.83	1.46926	0.297334	1.29343e-08	1.03365e-06	SH3GLB1
ENSG00000099194	144.026	0.94105	0.453341	0.00176501	0.0105925	SCD
ENSG00000099246	2054.14	1.4759	0.38751	1.7898e-06	4.76775e-05	RAB18
ENSG00000099377	68.3967	0.61	0.309715	0.00839726	0.034649	HSD3B7
ENSG00000099860	964.584	1.01442	0.325403	7.55529e-05	0.000920246	GADD45B
ENSG00000099985	231.171	1.90508	0.44777	8.93032e-08	4.64398e-06	OSM
ENSG00000100024	338.754	1.08916	0.387043	0.000155435	0.00162048	UPB1
ENSG00000100031	205.235	0.634537	0.33226	0.008637	0.0354164	GGT1
ENSG00000100162	12.817	0.965091	0.532084	0.00273545	0.0147545	CENPM
ENSG00000100226	2479.76	0.975317	0.232852	1.38914e-06	3.90124e-05	GTPBP1
ENSG00000100234	9.38695	1.84192	0.925787	0.000150966	0.00158453	TIMP3
ENSG00000100284	1220.19	0.695399	0.219635	0.000189998	0.001892	TOM1
ENSG00000100300	1186.62	1.18758	0.276802	5.37451e-07	1.8254e-05	TSPO
ENSG00000100330	6847.17	0.91084	0.225316	3.09413e-06	7.40563e-05	MTMR3
ENSG00000100365	3389.31	1.02966	0.267941	5.12202e-06	0.000110344	NCF4
ENSG00000100368	9740.73	0.770808	0.281182	0.000563361	0.00440187	CSF2RB
ENSG00000100393	5946.37	0.6295	0.19307	0.000180237	0.00181296	EP300
ENSG00000100448	217.429	3.21478	0.95735	9.87502e-07	2.9896e-05	CTSG
ENSG00000100483	381.533	0.90446	0.223799	3.16531e-06	7.53608e-05	VCPKMT
ENSG00000100485	4406.14	1.47069	0.256904	1.94004e-10	4.43901e-08	SOS2
ENSG00000100504	10966.6	1.72541	0.304513	1.24228e-10	3.37542e-08	PYGL
ENSG00000100505	78.6945	0.952139	0.421794	0.00110992	0.0073768	TRIM9
ENSG00000100526	22.1326	1.01721	0.481416	0.00122816	0.00797861	CDKN3
ENSG00000100554	593.946	0.669461	0.220945	0.000335033	0.0029426	ATP6V1D
ENSG00000100580	1880.76	1.35331	0.27114	1.36394e-08	1.06648e-06	TMED8
ENSG00000100596	4525.76	1.19844	0.313875	3.66985e-06	8.42472e-05	SPTLC2
ENSG00000100644	3432.06	0.949716	0.269988	2.23933e-05	0.000352217	HIF1A
ENSG00000100697	5891.71	0.76008	0.269591	0.000461299	0.00375552	DICER1
ENSG00000100731	12175.1	1.21822	0.240441	1.26201e-08	1.01226e-06	PCNX1
ENSG00000100906	3506.49	1.10082	0.324451	2.3003e-05	0.000358692	NFKBIA
ENSG00000100985	7589.62	2.99938	0.616455	3.25783e-09	3.63156e-07	MMP9
ENSG00000101057	269.089	0.711182	0.448966	0.0116582	0.0445445	MYBL2
ENSG00000101084	1392.43	1.09428	0.237316	1.5457e-07	7.01437e-06	RAB5IF
ENSG00000101104	537.439	0.619773	0.17194	5.27465e-05	0.000686147	PABPC1L
ENSG00000101150	2339.46	0.62012	0.174454	6.37802e-05	0.000804171	TPD52L2
ENSG00000101152	3018.37	0.642521	0.182555	6.60342e-05	0.000825408	DNAJC5
ENSG00000101187	43.2388	2.15205	0.662466	2.7946e-06	6.87174e-05	SLCO4A1
ENSG00000101188	94.9884	1.86787	0.823458	7.67767e-05	0.000932344	NTSR1
ENSG00000101236	8918.42	1.19405	0.252588	7.16121e-08	3.96089e-06	RNF24
ENSG00000101265	18040.3	0.902464	0.208205	8.80886e-07	2.7354e-05	RASSF2
ENSG00000101307	5411.4	0.779378	0.219297	3.37006e-05	0.000485555	SIRPB1
ENSG00000101331	2.24928	1.06947	0.842234	0.00359602	0.018163	CCM2L
ENSG00000101335	558.114	0.885804	0.52814	0.00475259	0.0224923	MYL9
ENSG00000101336	7838.02	0.838455	0.258038	8.37789e-05	0.000998526	HCK
ENSG00000101384	166.051	1.03805	0.28428	1.05746e-05	0.000195792	JAG1
ENSG00000101412	80.1175	1.26415	0.379531	1.80197e-05	0.000298025	E2F1
ENSG00000101425	901.925	2.69257	0.72829	3.88256e-07	1.42079e-05	BPI
ENSG00000101447	22.3444	0.691936	0.445306	0.013329	0.0493006	FAM83D
ENSG00000101457	679.987	0.90864	0.193998	1.68334e-07	7.46752e-06	DNTTIP1
ENSG00000101474	4057.36	1.20809	0.259264	9.5794e-08	4.87652e-06	APMAP
ENSG00000101493	4339.01	1.00825	0.247794	2.13575e-06	5.53995e-05	ZNF516
ENSG00000101544	448.303	0.617075	0.401896	0.0192065	0.0650096	ADNP2
ENSG00000101558	2834.98	1.21893	0.251564	3.82385e-08	2.45914e-06	VAPA
ENSG00000101596	20757.1	0.770206	0.199207	1.01069e-05	0.000188578	SMCHD1
ENSG00000101608	5377.33	0.783362	0.211856	1.90317e-05	0.000309187	MYL12A
ENSG00000101638	87.9777	0.963586	0.408174	0.000823234	0.00590215	ST8SIA5
ENSG00000101751	458.993	0.651171	0.207882	0.000256234	0.00238943	POLI
ENSG00000101916	6116.49	1.48672	0.351727	3.25569e-07	1.24395e-05	TLR8
ENSG00000102007	2354.56	0.741773	0.292646	0.00115516	0.00761129	PLP2
ENSG00000102010	421.775	2.09898	0.561043	5.02858e-07	1.74055e-05	BMX
ENSG00000102144	6465.5	0.785728	0.267328	0.000286786	0.0026094	PGK1
ENSG00000102218	1792.96	1.28428	0.210002	2.92848e-11	1.07164e-08	RP2
ENSG00000102230	105.168	0.635394	0.400224	0.0162074	0.0569698	PCYT1B
ENSG00000102265	968.035	1.08341	0.292609	7.71553e-06	0.000152057	TIMP1
ENSG00000102383	71.6405	0.721417	0.29903	0.00175713	0.0105598	ZDHHC15
ENSG00000102524	1393.37	1.01634	0.325504	7.39118e-05	0.000903612	TNFSF13B
ENSG00000102531	1704.25	0.729752	0.179415	5.04095e-06	0.000108922	FNDC3A
ENSG00000102539	2.44624	0.882216	0.936565	0.00714371	0.0305518	MLNR
ENSG00000102543	227.164	1.05845	0.404415	0.000301346	0.00270452	CDADC1
ENSG00000102554	251.472	1.03684	0.608644	0.00250153	0.013822	KLF5
ENSG00000102580	2420.54	1.14333	0.181703	1.25357e-11	5.57844e-09	DNAJC3
ENSG00000102699	3762.39	0.624499	0.187233	0.000140998	0.00150238	PARP4
ENSG00000102710	1459.38	0.602912	0.194334	0.000349771	0.00305142	SUPT20H
ENSG00000102755	212.986	0.92007	0.256245	1.85615e-05	0.000303362	FLT1
ENSG00000102786	2903.25	0.740496	0.174839	2.31848e-06	5.93603e-05	INTS6
ENSG00000102837	1895.02	4.87709	0.946929	1.46569e-10	3.62043e-08	OLFM4
ENSG00000102878	35.5947	0.67538	0.462412	0.016529	0.0577174	HSF4
ENSG00000102908	4831.41	0.620691	0.16478	2.77504e-05	0.000413157	NFAT5
ENSG00000102921	3391.95	1.02445	0.278058	9.67283e-06	0.000182358	N4BP1
ENSG00000103005	2222.74	1.25515	0.274508	1.29461e-07	6.0911e-06	USB1
ENSG00000103196	4440.25	1.70537	0.329	1.86207e-09	2.4383e-07	CRISPLD2
ENSG00000103313	5531.91	0.706792	0.19559	3.52549e-05	0.000502187	MEFV
ENSG00000103569	19496.4	1.47625	0.346647	2.93198e-07	1.14137e-05	AQP9
ENSG00000103994	6264.41	0.695691	0.168355	4.35269e-06	9.67759e-05	ZNF106
ENSG00000104043	1051.39	1.88836	0.436592	6.83198e-08	3.78844e-06	ATP8B4
ENSG00000104093	5591.79	0.786611	0.312156	0.00101501	0.00690666	DMXL2
ENSG00000104147	8.09013	0.884153	0.568602	0.00575146	0.0259	OIP5
ENSG00000104267	964.192	0.846621	0.585427	0.00775603	0.0325343	CA2
ENSG00000104320	2673.19	1.16956	0.276744	7.40589e-07	2.38492e-05	NBN
ENSG00000104324	1577.72	0.617888	0.20794	0.000505796	0.00403764	CPQ
ENSG00000104341	125.238	0.652872	0.318026	0.00578179	0.0260151	LAPTM4B
ENSG00000104343	1416.82	1.25527	0.245085	8.77466e-09	7.91431e-07	UBE2W
ENSG00000104375	588.77	0.669588	0.225176	0.000403148	0.00339134	STK3
ENSG00000104412	306.986	0.633455	0.313331	0.00674687	0.029302	EMC2
ENSG00000104447	1501.11	0.937	0.347504	0.000358959	0.0031074	TRPS1
ENSG00000104611	13.2166	0.768634	0.588639	0.0127145	0.0474788	SH2D4A
ENSG00000104723	3.47764	0.988664	0.619563	0.00354348	0.0179503	TUSC3
ENSG00000104763	6749.05	1.11489	0.250644	3.14262e-07	1.21119e-05	ASAH1
ENSG00000104883	14.6337	1.22998	0.649311	0.000904626	0.00632075	PEX11G
ENSG00000104918	250.713	3.63468	0.642957	9.2011e-11	2.63164e-08	RETN
ENSG00000105246	8.6317	0.608239	0.702594	0.0295727	0.0896294	EBI3
ENSG00000105339	10332.7	1.00018	0.246071	2.21969e-06	5.72354e-05	DENND3
ENSG00000105355	1014.13	0.834106	0.257698	8.88599e-05	0.00104804	PLIN3
ENSG00000105472	21.6171	0.740113	0.525097	0.0130978	0.0486179	CLEC11A
ENSG00000105609	177.089	0.612413	0.172687	6.81177e-05	0.000847553	LILRB5
ENSG00000105639	6428.11	1.01099	0.26924	7.62031e-06	0.000150875	JAK3
ENSG00000105711	290.158	0.91213	0.324926	0.000279983	0.00256145	SCN1B
ENSG00000105737	9.38255	1.00787	0.481869	0.00133188	0.00850001	GRIK5
ENSG00000105835	62878.4	1.76842	0.375002	1.58682e-08	1.19921e-06	NAMPT
ENSG00000105851	3529.63	0.671962	0.198981	9.89572e-05	0.00114174	PIK3CG
ENSG00000106025	1.54806	0.934808	1.01134	0.00537027	0.0245542	TSPAN12
ENSG00000106052	1846.02	0.68353	0.197532	6.93715e-05	0.000858465	TAX1BP1
ENSG00000106070	1703.9	3.0586	0.460593	1.63068e-13	2.21538e-10	GRB10
ENSG00000106348	2635.89	0.652439	0.206131	0.000227767	0.00218201	IMPDH1
ENSG00000106367	81.5131	0.619115	0.386071	0.016941	0.0588442	AP1S1
ENSG00000106436	58.1258	0.770132	0.197688	8.95813e-06	0.00017126	MYL10
ENSG00000106701	124.38	0.724286	0.305759	0.00195449	0.0114441	FSD1L
ENSG00000106772	199.658	2.92509	0.742784	1.57964e-07	7.12378e-06	PRUNE2
ENSG00000106780	13347.6	1.15808	0.242653	6.21891e-08	3.56676e-06	MEGF9
ENSG00000106789	636.241	0.614428	0.185489	0.000160053	0.00165907	CORO2A
ENSG00000106799	2863.82	1.12582	0.223446	1.76248e-08	1.29868e-06	TGFBR1
ENSG00000107341	2938.78	0.68454	0.187252	3.27505e-05	0.000476185	UBE2R2
ENSG00000107560	549.676	0.650389	0.219509	0.000452386	0.00370377	RAB11FIP2
ENSG00000107566	783.177	1.29323	0.382379	1.39405e-05	0.000244375	ERLIN1
ENSG00000107593	2.29996	0.918923	0.997264	0.00576307	0.0259441	PKD2L1
ENSG00000107745	1006.55	0.848596	0.183931	2.79187e-07	1.09149e-05	MICU1
ENSG00000107821	5.85867	0.7354	0.749377	0.0158128	0.055972	KAZALD1
ENSG00000107831	1.95165	0.639495	0.683273	0.0262975	0.0820953	FGF8
ENSG00000107864	318.748	0.792491	0.210834	1.44493e-05	0.00025177	CPEB3
ENSG00000107968	847.576	0.748011	0.204084	2.45876e-05	0.000377178	MAP3K8
ENSG00000108061	3009.57	0.84429	0.184517	3.39224e-07	1.27573e-05	SHOC2
ENSG00000108387	72.2625	0.766226	0.354283	0.00280681	0.0150423	SEPTIN4
ENSG00000108405	952.341	1.01953	0.325192	7.0166e-05	0.00086659	P2RX1
ENSG00000108582	7736.4	1.41505	0.301067	4.80386e-08	2.93099e-06	CPD
ENSG00000108950	127.338	2.16784	0.614392	1.01867e-06	3.06263e-05	FAM20A
ENSG00000108984	2585.35	1.70633	0.391897	9.94448e-08	5.01539e-06	MAP2K6
ENSG00000109046	6269.06	1.50356	0.366556	5.21385e-07	1.78759e-05	WSB1
ENSG00000109133	2100.2	0.92639	0.196955	1.46048e-07	6.69757e-06	TMEM33
ENSG00000109158	4.58778	0.673955	0.575084	0.0221887	0.072507	GABRA4
ENSG00000109220	528.924	1.07209	0.268323	2.47484e-06	6.24958e-05	CHIC2
ENSG00000109270	483.258	1.01997	0.218802	1.43233e-07	6.62805e-06	LAMTOR3
ENSG00000109320	2264.71	0.623702	0.197484	0.00026395	0.00244878	NFKB1
ENSG00000109323	1724.37	0.622471	0.192456	0.000203759	0.00199869	MANBA
ENSG00000109381	2328.67	0.818635	0.185495	7.87629e-07	2.49573e-05	ELF2
ENSG00000109466	2775.4	1.8569	0.3657	2.02568e-09	2.60545e-07	KLHL2
ENSG00000109472	4.04893	0.773867	0.731243	0.0134369	0.049627	CPE
ENSG00000109586	791.094	0.65849	0.184766	5.20984e-05	0.000679341	GALNT7
ENSG00000109743	2046.26	1.18367	0.277784	6.15976e-07	2.04686e-05	BST1
ENSG00000109756	2284.18	0.847224	0.187235	4.27897e-07	1.54505e-05	RAPGEF2
ENSG00000109805	84.2394	2.15982	0.574615	4.29756e-07	1.54919e-05	NCAPG
ENSG00000109854	692.829	0.849327	0.20853	3.25851e-06	7.7157e-05	HTATIP2
ENSG00000110077	2941.23	1.22341	0.270151	1.70349e-07	7.51092e-06	MS4A6A
ENSG00000110079	506.467	1.24902	0.592277	0.000553821	0.00434286	MS4A4A
ENSG00000110080	728.56	1.22021	0.359426	1.63899e-05	0.000278334	ST3GAL4
ENSG00000110203	660.46	1.07517	0.395873	0.00021615	0.00209503	FOLR3
ENSG00000110237	57.1225	0.868652	0.606017	0.00714425	0.0305518	ARHGEF17
ENSG00000110315	1607.22	0.833249	0.250608	6.52212e-05	0.000820109	RNF141
ENSG00000110395	6296.51	0.624734	0.167899	3.27321e-05	0.000476185	CBL
ENSG00000110422	5736.78	0.821627	0.176417	2.4547e-07	9.88107e-06	HIPK3
ENSG00000110628	145.126	0.766921	0.419104	0.0058754	0.0263653	SLC22A18
ENSG00000110719	3014.8	0.712855	0.234883	0.000276404	0.0025351	TCIRG1
ENSG00000110852	649.543	1.16867	0.22775	9.99796e-09	8.69303e-07	CLEC2B
ENSG00000110931	4040.75	1.26833	0.224105	4.56053e-10	8.62019e-08	CAMKK2
ENSG00000111052	1633.82	1.62268	0.244067	3.88648e-13	4.44634e-10	LIN7A
ENSG00000111058	905.419	1.31907	0.261276	1.10746e-08	9.29451e-07	ACSS3
ENSG00000111087	18.909	0.609967	0.529097	0.0313582	0.0936823	GLI1
ENSG00000111110	123.582	0.607437	0.329912	0.011234	0.0432353	PPM1H
ENSG00000111144	4883.28	0.951238	0.272536	2.46717e-05	0.000377935	LTA4H
ENSG00000111181	81.3236	0.7017	0.430589	0.0112578	0.0433117	SLC6A12
ENSG00000111186	17.8598	0.725963	0.484988	0.0124697	0.0468221	WNT5B
ENSG00000111229	3059.42	0.819052	0.19047	1.31844e-06	3.73768e-05	ARPC3
ENSG00000111339	160.629	1.54613	0.70994	0.000197259	0.00194636	ART4
ENSG00000111640	13912.6	0.787472	0.243926	0.000107718	0.00121888	GAPDH
ENSG00000111647	1599.56	0.837666	0.195575	1.34252e-06	3.7998e-05	BLTP3B
ENSG00000111666	1524.46	1.03355	0.27026	5.46057e-06	0.000115801	CHPT1
ENSG00000111783	31.8828	0.619515	0.247015	0.00205181	0.0118586	RFX4
ENSG00000111799	19.5108	0.946158	0.34093	0.000275588	0.00252975	COL12A1
ENSG00000111802	1302.91	0.807081	0.17139	1.99703e-07	8.44767e-06	TDP2
ENSG00000111817	1188.27	0.865465	0.235606	1.59291e-05	0.000273069	DSE
ENSG00000111885	2343.4	1.22675	0.239643	9.4575e-09	8.32298e-07	MAN1A1
ENSG00000111886	369.357	1.64549	0.383107	1.53478e-07	6.97941e-06	GABRR2
ENSG00000111897	3613.4	0.79403	0.186796	1.78753e-06	4.76756e-05	SERINC1
ENSG00000111913	30616.6	0.705738	0.225134	0.000203052	0.00199266	RIPOR2
ENSG00000112053	879.54	2.01657	0.350683	3.13312e-11	1.09846e-08	SLC26A8
ENSG00000112062	12046.7	2.26786	0.345885	1.18839e-13	1.84515e-10	MAPK14
ENSG00000112077	158.399	0.653482	0.456833	0.0190721	0.0646036	RHAG
ENSG00000112195	1583.37	0.812903	0.257725	0.000127267	0.00139296	TREML2
ENSG00000112242	1454.88	1.16756	0.263265	2.96281e-07	1.15005e-05	E2F3
ENSG00000112290	34.2063	0.944846	0.394401	0.000803553	0.00579556	WASF1
ENSG00000112299	4757.45	4.21811	0.510897	1.09592e-18	2.38219e-14	VNN1
ENSG00000112303	23058.4	1.91822	0.38285	2.40895e-09	2.94176e-07	VNN2
ENSG00000112312	47.5724	0.617937	0.319131	0.00874383	0.0357467	GMNN
ENSG00000112333	12.5305	2.06171	1.06912	0.000113576	0.00127521	NR2E1
ENSG00000112335	2393.75	0.641417	0.345094	0.00936117	0.0376822	SNX3
ENSG00000112367	1765.54	0.643405	0.213052	0.000386492	0.00328505	FIG4
ENSG00000112406	3695.6	0.63131	0.126163	8.89618e-08	4.63732e-06	HECA
ENSG00000112493	1347.44	1.18393	0.496532	0.000365854	0.00315579	TAPBP
ENSG00000112695	282.229	0.723495	0.246847	0.000372695	0.00320251	COX7A2
ENSG00000112697	2033.87	0.889554	0.305039	0.000215008	0.00208645	TMEM30A
ENSG00000112715	501.295	0.990719	0.230886	8.51552e-07	2.65951e-05	VEGFA
ENSG00000112984	30.7137	2.18698	0.7616	8.90208e-06	0.000170489	KIF20A
ENSG00000113073	6.38686	0.851349	0.675015	0.00892795	0.036321	SLC4A9
ENSG00000113140	1266.08	0.675349	0.461301	0.0164508	0.0575831	SPARC
ENSG00000113161	1351.79	0.775795	0.217496	3.24886e-05	0.000473328	HMGCR
ENSG00000113163	2511.58	0.748637	0.213783	4.59611e-05	0.000616019	CERT1
ENSG00000113240	1665.83	0.795872	0.192614	3.00177e-06	7.26609e-05	CLK4
ENSG00000113368	2248.13	1.96377	0.314036	1.64806e-12	1.23531e-09	LMNB1
ENSG00000113387	883.582	0.600777	0.265026	0.00425696	0.0206364	SUB1
ENSG00000113391	559.654	0.67017	0.252369	0.00108314	0.00726448	FAM172A
ENSG00000113448	731.035	1.20568	0.284554	6.48653e-07	2.1331e-05	PDE4D
ENSG00000113532	3500.93	0.762342	0.165178	3.66668e-07	1.35319e-05	ST8SIA4
ENSG00000113732	1867.6	0.887252	0.200196	5.88572e-07	1.96525e-05	ATP6V0E1
ENSG00000113742	4748.84	1.25775	0.280903	1.98472e-07	8.43869e-06	CPEB4
ENSG00000113749	5285.28	1.41185	0.285166	1.43885e-08	1.11701e-06	HRH2
ENSG00000113763	9.0978	1.41659	0.473018	3.35822e-05	0.000485129	UNC5A
ENSG00000113916	29630.6	2.32196	0.367443	5.4957e-13	5.68858e-10	BCL6
ENSG00000114268	1821.75	0.805165	0.262716	0.000176991	0.00178776	PFKFB4
ENSG00000114315	21.9048	0.620547	0.390572	0.0172759	0.0597495	HES1
ENSG00000114331	4683.84	0.959983	0.185653	1.24729e-08	1.00585e-06	ACAP2
ENSG00000114349	4.79236	1.0785	0.627054	0.00208387	0.0119865	GNAT1
ENSG00000114480	529.486	1.22064	0.272738	2.1844e-07	9.02704e-06	GBE1
ENSG00000114698	28.6961	0.982995	0.536653	0.00247038	0.0136951	PLSCR4
ENSG00000114978	4517.63	0.623258	0.140412	1.49268e-06	4.13331e-05	MOB1A
ENSG00000115091	7044.5	0.635578	0.166218	2.06352e-05	0.000330202	ACTR3
ENSG00000115128	270.048	1.04026	0.219269	9.18345e-08	4.71917e-06	SF3B6
ENSG00000115129	130.02	1.08996	0.39256	0.000173098	0.00175414	TP53I3
ENSG00000115163	16.9008	1.05005	0.489787	0.00101861	0.00692354	CENPA
ENSG00000115271	10755.6	1.8592	0.373787	3.42016e-09	3.75475e-07	GCA
ENSG00000115310	2755.3	0.948312	0.245798	5.98626e-06	0.000124759	RTN4
ENSG00000115339	600.654	1.04862	0.220109	8.18312e-08	4.33845e-06	GALNT3
ENSG00000115425	592.419	0.99082	0.27975	1.81963e-05	0.000299721	PECR
ENSG00000115457	182.98	0.779895	0.378405	0.00338611	0.0173553	IGFBP2
ENSG00000115514	163.262	0.750212	0.185618	5.21102e-06	0.000111379	TXNDC9
ENSG00000115590	12751.3	3.69178	0.645992	6.56339e-11	2.0493e-08	IL1R2
ENSG00000115594	2375.81	2.81268	0.535314	3.94214e-10	7.83907e-08	IL1R1
ENSG00000115598	7.0088	1.13958	0.935551	0.0028385	0.0151524	IL1RL2
ENSG00000115602	508.572	2.16924	0.504728	4.4227e-08	2.74675e-06	IL1RL1
ENSG00000115604	4129.51	3.30889	0.628304	5.98416e-10	1.03151e-07	IL18R1
ENSG00000115607	4906.58	1.9295	0.569644	2.52027e-06	6.326e-05	IL18RAP
ENSG00000115616	3.82087	0.791831	0.992915	0.0080147	0.0334451	SLC9A2
ENSG00000115657	146.202	1.0851	0.464111	0.000571675	0.00444757	ABCB6
ENSG00000115661	382.216	0.620069	0.242992	0.00180792	0.0107875	STK16
ENSG00000115828	1948.92	1.48487	0.335288	1.36968e-07	6.40273e-06	QPCT
ENSG00000115884	48.0981	3.06127	0.792962	2.09609e-07	8.69821e-06	SDC1
ENSG00000116016	263.495	1.4619	0.449921	1.32985e-05	0.000236748	EPAS1
ENSG00000116044	3237.04	0.690816	0.152768	7.53462e-07	2.41564e-05	NFE2L2
ENSG00000116209	1866.55	0.687623	0.177066	1.29444e-05	0.000231202	TMEM59
ENSG00000116260	1224.89	0.956399	0.307237	9.15067e-05	0.00107113	QSOX1
ENSG00000116266	1315.04	0.84401	0.163637	1.79277e-08	1.3121e-06	STXBP3
ENSG00000116406	2392.16	0.673369	0.137479	1.27578e-07	6.05966e-06	EDEM3
ENSG00000116489	5289.66	0.935856	0.216361	8.38826e-07	2.62353e-05	CAPZA1
ENSG00000116514	2063.47	0.64641	0.197496	0.000160262	0.00165965	RNF19B
ENSG00000116679	4500.69	1.17935	0.251707	9.03256e-08	4.66838e-06	IVNS1ABP
ENSG00000116701	15333.7	1.02538	0.18511	1.44046e-09	1.99435e-07	NCF2
ENSG00000116711	131.034	1.1034	0.278099	2.56822e-06	6.39761e-05	PLA2G4A
ENSG00000116717	549.254	2.43408	0.569316	3.9145e-08	2.50263e-06	GADD45A
ENSG00000116729	932.534	0.914235	0.38949	0.00101517	0.00690666	WLS
ENSG00000116741	6443.98	0.869241	0.25748	4.8196e-05	0.000639075	RGS2
ENSG00000116748	2.32177	0.605926	0.838087	0.0210312	0.0697201	AMPD1
ENSG00000116774	26.3992	1.0125	0.362844	0.000212396	0.00206755	OLFML3
ENSG00000116793	950.295	1.70773	0.315341	5.34733e-10	9.54978e-08	PHTF1
ENSG00000116815	754.365	1.52959	0.278086	5.82726e-10	1.01334e-07	CD58
ENSG00000116991	2920.26	2.15302	0.46641	1.03455e-08	8.88858e-07	SIPA1L2
ENSG00000117000	1100.07	0.770775	0.242753	0.000137721	0.00147397	RLF
ENSG00000117151	1978.22	1.27075	0.257774	2.24904e-08	1.58212e-06	CTBS
ENSG00000117298	5415.26	0.882407	0.253402	3.12952e-05	0.00045809	ECE1
ENSG00000117399	53.5032	1.20343	0.62898	0.000954517	0.00658887	CDC20
ENSG00000117569	1010.13	0.900072	0.224507	3.67421e-06	8.42472e-05	PTBP2
ENSG00000117601	4.07843	0.668723	0.545282	0.022051	0.0722305	SERPINC1
ENSG00000117859	1239.63	0.745243	0.223799	8.77106e-05	0.00103674	OSBPL9
ENSG00000117984	5867.75	0.972056	0.22356	6.90494e-07	2.25026e-05	CTSD
ENSG00000118113	4426.31	5.01768	0.893388	8.76843e-12	4.14346e-09	MMP8
ENSG00000118193	126.986	0.778072	0.358876	0.00264521	0.0143783	KIF14
ENSG00000118217	3588.59	0.869998	0.237187	1.60382e-05	0.000274075	ATF6
ENSG00000118263	3546.63	0.910999	0.305462	0.000162132	0.00167265	KLF7
ENSG00000118496	761.368	0.902443	0.253099	2.15187e-05	0.000341674	FBXO30
ENSG00000118503	2433.35	0.811115	0.3997	0.00321897	0.0167115	TNFAIP3
ENSG00000118508	589.349	1.35241	0.294042	9.03384e-08	4.66838e-06	RAB32
ENSG00000118513	275.023	0.873388	0.387605	0.00149364	0.00929677	MYB
ENSG00000118518	870.282	0.974178	0.285128	3.02121e-05	0.00044373	RNF146
ENSG00000118520	1899.68	2.92748	0.708571	7.5107e-08	4.0815e-06	ARG1
ENSG00000118564	8940.45	1.74464	0.293509	2.28023e-11	8.85097e-09	FBXL5
ENSG00000118680	2433.51	0.757072	0.184016	3.71793e-06	8.51597e-05	MYL12B
ENSG00000118804	72.6259	1.06059	0.72635	0.00317482	0.0165534	STBD1
ENSG00000118855	1199.03	0.653569	0.192567	0.000100509	0.00115473	MFSD1
ENSG00000118985	935.445	0.859024	0.299301	0.000275725	0.00252994	ELL2
ENSG00000119013	254.429	1.66107	0.333093	5.85349e-09	5.83657e-07	NDUFB3
ENSG00000119048	1369.33	0.626782	0.188831	0.000147935	0.00155949	UBE2B
ENSG00000119121	1467.14	0.972841	0.241073	2.6937e-06	6.66131e-05	TRPM6
ENSG00000119318	1818.45	0.747037	0.208505	3.39798e-05	0.000488828	RAD23B
ENSG00000119328	150.046	0.699428	0.224762	0.000225138	0.00216349	ABITRAM
ENSG00000119402	3053.07	0.818158	0.282956	0.000297258	0.00267557	FBXW2
ENSG00000119471	1134.21	1.01397	0.239846	1.06375e-06	3.17185e-05	HSDL2
ENSG00000119535	52005.8	0.831379	0.297503	0.000383968	0.00326922	CSF3R
ENSG00000119669	1675.85	0.952569	0.316655	0.000130561	0.00141758	IRF2BPL
ENSG00000119801	1587.02	0.759507	0.158017	1.44696e-07	6.66148e-06	YPEL5
ENSG00000119820	3622.64	0.857129	0.216608	5.19492e-06	0.000111292	YIPF4
ENSG00000119862	575.95	0.891392	0.33552	0.000470516	0.00381046	LGALSL
ENSG00000119888	5.86103	2.08635	1.3183	0.000181144	0.00181872	EPCAM
ENSG00000119915	8.62776	0.717624	0.51675	0.0149012	0.0536005	ELOVL3
ENSG00000120129	5668.34	1.03613	0.33514	7.70573e-05	0.000934707	DUSP1
ENSG00000120217	612.769	1.41477	0.51503	6.89606e-05	0.000855592	CD274
ENSG00000120265	791.03	1.09575	0.250067	4.42861e-07	1.57974e-05	PCMT1
ENSG00000120306	1294.25	2.09094	0.531362	2.3527e-07	9.55861e-06	CYSTM1
ENSG00000120594	3015.27	0.713481	0.195636	3.01564e-05	0.000443511	PLXDC2
ENSG00000120696	745.174	0.935539	0.301467	0.000100832	0.00115729	KBTBD7
ENSG00000120709	2870.78	0.677019	0.222779	0.000315177	0.0028009	FAM53C
ENSG00000120868	3692.73	0.908707	0.215435	1.45687e-06	4.05479e-05	APAF1
ENSG00000120885	1378.2	0.896105	0.439578	0.00227057	0.0128764	CLU
ENSG00000121053	4.3231	0.758691	0.847817	0.0125797	0.0471296	EPX
ENSG00000121060	9976.7	1.17055	0.280736	9.41186e-07	2.88555e-05	TRIM25
ENSG00000121064	1431.75	0.711901	0.259703	0.000707281	0.00524358	SCPEP1
ENSG00000121297	521.895	0.601542	0.379421	0.0189113	0.0641503	TSHZ3
ENSG00000121316	6058.61	1.47405	0.330031	1.19412e-07	5.72991e-06	PLBD1
ENSG00000121454	87.8716	2.95908	0.956899	2.44535e-06	6.20241e-05	LHX4
ENSG00000121552	344.965	1.36481	0.279237	2.21769e-08	1.56934e-06	CSTA
ENSG00000121742	22.8124	1.23209	0.712909	0.00119938	0.00783144	GJB6
ENSG00000121749	805.18	0.673817	0.192751	6.32418e-05	0.000798308	TBC1D15
ENSG00000121858	3129.94	0.816088	0.21847	1.46345e-05	0.000254288	TNFSF10
ENSG00000121879	1456.81	0.693055	0.16596	3.63145e-06	8.37081e-05	PIK3CA
ENSG00000121900	4.24697	0.986351	0.884978	0.00514415	0.0237801	TMEM54
ENSG00000121933	124.777	1.89514	0.760863	4.16298e-05	0.000569124	TMIGD3
ENSG00000121964	1252.84	1.04082	0.350627	0.00011272	0.00126888	GTDC1
ENSG00000122025	400.414	1.64531	0.576106	2.65721e-05	0.000400091	FLT3
ENSG00000122420	44.4686	3.25643	0.576653	8.05343e-11	2.36564e-08	PTGFR
ENSG00000122641	67.1757	3.51399	0.661432	5.1633e-10	9.43149e-08	INHBA
ENSG00000122642	272.836	0.937758	0.299963	9.27366e-05	0.00108261	FKBP9
ENSG00000122643	516.719	0.643832	0.220707	0.000539327	0.00424759	NT5C3A
ENSG00000122694	2906.48	0.821651	0.161496	2.7773e-08	1.86327e-06	GLIPR2
ENSG00000122861	40.3093	1.94041	0.584242	3.09689e-06	7.40563e-05	PLAU
ENSG00000122862	23279.1	1.8763	0.294217	9.78097e-13	9.24387e-10	SRGN
ENSG00000122884	535.871	0.793238	0.333029	0.00144542	0.00904929	P4HA1
ENSG00000122952	43.5194	1.43984	0.573025	0.000119193	0.00132054	ZWINT
ENSG00000123066	8034.14	0.690274	0.162091	2.54504e-06	6.38079e-05	MED13L
ENSG00000123080	105.966	1.08268	0.419777	0.000309013	0.002754	CDKN2C
ENSG00000123119	159.051	5.02284	0.974263	9.45208e-11	2.66831e-08	NECAB1
ENSG00000123329	4813.29	0.690105	0.209333	0.000122741	0.00135235	ARHGAP9
ENSG00000123405	5700.91	0.635574	0.290948	0.00452274	0.0216496	NFE2
ENSG00000123485	131.106	0.799927	0.299621	0.000626684	0.00476806	HJURP
ENSG00000123609	972.355	0.774166	0.20202	1.14634e-05	0.000208869	NMI
ENSG00000123610	1007.33	2.65113	0.583211	1.15652e-08	9.48882e-07	TNFAIP6
ENSG00000123636	4800.3	0.760757	0.175311	1.34507e-06	3.80206e-05	BAZ2B
ENSG00000123643	1671.99	0.939079	0.211997	5.17517e-07	1.77995e-05	SLC36A1
ENSG00000123684	4390.14	0.944132	0.185272	1.92135e-08	1.39214e-06	LPGAT1
ENSG00000123689	57.7255	2.2521	0.814194	1.11926e-05	0.000204793	G0S2
ENSG00000123700	3661.93	1.31415	0.285668	9.88957e-08	4.99929e-06	KCNJ2
ENSG00000123728	886.529	0.707992	0.222598	0.000171852	0.00174735	RAP2C
ENSG00000123836	3907.59	3.13059	0.675065	9.96483e-09	8.69303e-07	PFKFB2
ENSG00000123975	33.4443	1.02195	0.419008	0.000549733	0.00431703	CKS2
ENSG00000123983	1029.8	0.803726	0.283749	0.000376831	0.00322487	ACSL3
ENSG00000124102	1288.76	1.04791	0.638424	0.00263738	0.0143639	PI3
ENSG00000124103	31.0481	0.676507	0.289873	0.00260073	0.0142108	FAM209A
ENSG00000124107	662.255	3.21578	0.424391	3.08032e-16	1.11595e-12	SLPI
ENSG00000124134	17.2296	0.970788	0.547705	0.00287909	0.0153201	KCNS1
ENSG00000124172	1219.49	0.703629	0.315685	0.00305503	0.0160753	ATP5F1E
ENSG00000124224	337.649	0.98314	0.263442	8.99187e-06	0.000171752	PPP4R1L
ENSG00000124467	4.04224	0.65014	0.522505	0.0238848	0.0765296	PSG8
ENSG00000124469	951.46	2.89311	0.676174	4.09946e-08	2.5829e-06	CEACAM8
ENSG00000124486	4804.17	0.74605	0.172878	1.58305e-06	4.3448e-05	USP9X
ENSG00000124588	1276.95	1.58597	0.274934	1.07651e-10	2.96205e-08	NQO2
ENSG00000124635	354.734	0.970552	0.36873	0.000386242	0.00328472	H2BC11
ENSG00000124657	8.63158	1.78621	0.710968	4.90814e-05	0.000646987	OR2B6
ENSG00000124713	23.0734	0.635395	0.280045	0.00365489	0.0183606	GNMT
ENSG00000124772	383.672	0.699966	0.447878	0.0126778	0.047412	CPNE5
ENSG00000124785	22.9708	1.76598	0.669218	3.65547e-05	0.000515554	NRN1
ENSG00000125144	3.45045	0.637946	0.999604	0.00957159	0.0383433	MT1G
ENSG00000125255	16.1128	1.33904	0.560778	0.000220294	0.00212634	SLC10A2
ENSG00000125304	2645.46	0.682367	0.211895	0.000165981	0.00170025	TM9SF2
ENSG00000125319	34.3051	1.69291	0.633373	3.95066e-05	0.000545587	HROB
ENSG00000125510	278.354	1.01033	0.184935	2.27754e-09	2.8356e-07	OPRL1
ENSG00000125538	923.142	0.813937	0.349107	0.00152704	0.00945674	IL1B
ENSG00000125629	288.468	0.963451	0.267898	1.60144e-05	0.000273883	INSIG2
ENSG00000125735	1735.13	0.672112	0.183364	3.31958e-05	0.000480731	TNFSF14
ENSG00000125744	197.726	0.780863	0.295167	0.000722554	0.00533316	RTN2
ENSG00000125753	7900.48	0.880187	0.219591	3.90695e-06	8.8464e-05	VASP
ENSG00000125772	4909.86	1.2391	0.257006	4.11664e-08	2.58622e-06	GPCPD1
ENSG00000125827	3437.18	0.723389	0.21615	8.97961e-05	0.00105644	TMX4
ENSG00000125845	11.0167	2.00205	0.638077	5.10096e-06	0.00011	BMP2
ENSG00000125900	155.019	1.22066	0.255951	5.52374e-08	3.26276e-06	SIRPD
ENSG00000125968	4.20664	0.614958	0.555292	0.031192	0.0933398	ID1
ENSG00000126251	16.5125	0.753734	0.775544	0.0142265	0.0516955	GPR42
ENSG00000126262	3244.58	0.726699	0.374898	0.00552274	0.0250988	FFAR2
ENSG00000126603	11.1966	1.04107	1.44154	0.0013268	0.00847758	GLIS2
ENSG00000126787	69.9277	1.43764	0.607973	0.000172966	0.00175363	DLGAP5
ENSG00000126858	1186.87	0.973652	0.195408	3.23087e-08	2.11534e-06	RHOT1
ENSG00000126860	1451.56	1.22218	0.268651	1.55319e-07	7.01908e-06	EVI2A
ENSG00000126878	2.41372	0.629004	0.674236	0.0279357	0.085938	AIF1L
ENSG00000127423	64.5756	1.17852	0.223075	4.39609e-09	4.61882e-07	AUNIP
ENSG00000127507	6018.09	1.26925	0.249134	9.79167e-09	8.58232e-07	ADGRE2
ENSG00000127564	23.3509	0.944012	0.494843	0.00248427	0.0137511	PKMYT1
ENSG00000127946	2134.01	0.636896	0.284843	0.00395144	0.0195033	HIP1
ENSG00000127947	2549.84	1.03849	0.227044	2.08333e-07	8.67536e-06	PTPN12
ENSG00000127948	952.684	1.08089	0.37511	0.000130316	0.00141634	POR
ENSG00000127954	10044.4	1.61784	0.314164	2.91853e-09	3.35662e-07	STEAP4
ENSG00000128016	5067.53	0.780142	0.237838	9.2127e-05	0.00107723	ZFP36
ENSG00000128245	1035.01	0.681674	0.260484	0.00115744	0.0076194	YWHAH
ENSG00000128294	1882.78	0.684497	0.235864	0.00047784	0.00385125	TPST2
ENSG00000128383	3344.55	1.13472	0.272033	1.01762e-06	3.06263e-05	APOBEC3A
ENSG00000128408	3.27497	0.851298	0.742357	0.00930144	0.0374973	RIBC2
ENSG00000128512	976.417	1.2954	0.402316	2.37811e-05	0.000369236	DOCK4
ENSG00000128585	3101.94	0.619841	0.152686	8.26175e-06	0.000160201	MKLN1
ENSG00000128594	1692.48	0.898607	0.254196	2.44268e-05	0.000375438	LRRC4
ENSG00000128641	102.121	1.28232	0.518917	0.00021444	0.00208279	MYO1B
ENSG00000128918	215.428	2.46176	0.593022	6.66509e-08	3.74364e-06	ALDH1A2
ENSG00000128965	10.5642	0.7377	0.653243	0.0162009	0.056956	CHAC1
ENSG00000129038	29.2696	2.22909	0.450743	1.81547e-09	2.42103e-07	LOXL1
ENSG00000129173	46.9027	1.1777	0.682559	0.0014481	0.00906347	E2F8
ENSG00000129195	14.5789	0.746709	0.312673	0.00169929	0.0102918	PIMREG
ENSG00000129235	137.987	1.09179	0.299575	9.41391e-06	0.00017856	TXNDC17
ENSG00000129292	3970.51	1.089	0.20972	8.49152e-09	7.72302e-07	PHF20L1
ENSG00000129355	1170.82	0.645794	0.266792	0.00233936	0.0131703	CDKN2D
ENSG00000129450	1938.68	1.30304	0.292352	1.95169e-07	8.33473e-06	SIGLEC9
ENSG00000129515	973.42	0.679488	0.190938	4.86662e-05	0.000643857	SNX6
ENSG00000129538	68.3388	3.04169	0.934295	1.4658e-06	4.06923e-05	RNASE1
ENSG00000129682	592.622	0.628887	0.434063	0.0208237	0.0691904	FGF13
ENSG00000129951	4.74809	1.98614	1.44335	0.00025177	0.00235893	PLPPR3
ENSG00000130066	5786.07	1.23829	0.230107	2.29148e-09	2.8356e-07	SAT1
ENSG00000130150	1334.01	0.782014	0.209146	1.62218e-05	0.000276559	MOSPD2
ENSG00000130202	209.943	1.33086	0.565141	0.000244559	0.00230829	NECTIN2
ENSG00000130222	13.1009	0.849057	0.384904	0.00183813	0.0109183	GADD45G
ENSG00000130449	1258.98	0.777041	0.168128	3.37591e-07	1.27179e-05	ZSWIM6
ENSG00000130513	20.7089	2.21942	0.871768	2.14543e-05	0.0003414	GDF15
ENSG00000130702	36.3312	0.662958	0.315436	0.00493753	0.0230712	LAMA5
ENSG00000130768	22.184	0.910623	0.370037	0.000762331	0.00557564	SMPDL3B
ENSG00000131042	325.286	1.52001	0.970946	0.00065948	0.00496712	LILRB2
ENSG00000131153	53.5613	0.994475	0.438124	0.000925616	0.0064261	GINS2
ENSG00000131174	466.836	0.839218	0.244055	4.22736e-05	0.000575392	COX7B
ENSG00000131236	13298.8	0.728298	0.213357	6.90198e-05	0.000855837	CAP1
ENSG00000131263	2590.9	0.671547	0.214714	0.000239099	0.0022656	RLIM
ENSG00000131379	23.5057	1.33942	0.518266	0.000134153	0.00144719	C3orf20
ENSG00000131389	11648.9	0.711733	0.258188	0.000675178	0.00505036	SLC6A6
ENSG00000131435	1.45579	0.656779	0.732781	0.0227569	0.0738862	PDLIM4
ENSG00000131711	12.743	0.86337	0.729321	0.00873818	0.0357467	MAP1B
ENSG00000131724	3002.82	0.865721	0.266009	7.51565e-05	0.000916765	IL13RA1
ENSG00000131747	267.679	1.8263	0.679193	2.79106e-05	0.000414691	TOP2A
ENSG00000131759	2827.37	0.648155	0.20621	0.000250143	0.00234875	RARA
ENSG00000131873	1570.24	0.72917	0.352447	0.00407037	0.0199634	CHSY1
ENSG00000131966	534.57	0.609647	0.178883	0.00011561	0.00129137	ACTR10
ENSG00000131969	197.913	0.736535	0.22895	0.000135409	0.00145929	ABHD12B
ENSG00000131979	727.688	0.606838	0.358914	0.0152365	0.0544641	GCH1
ENSG00000132017	20.3814	20.0722	4.81287	1.94087e-07	8.30486e-06	DCAF15
ENSG00000132170	290.137	0.795247	0.250707	0.000127395	0.00139344	PPARG
ENSG00000132205	2704.16	1.13404	0.273499	1.13283e-06	3.31237e-05	EMILIN2
ENSG00000132259	17.4906	1.72531	0.58565	1.66589e-05	0.000281215	CNGA4
ENSG00000132334	5227.57	0.622324	0.198113	0.000281465	0.00257067	PTPRE
ENSG00000132357	1226.47	1.40005	0.286783	2.08569e-08	1.49626e-06	CARD6
ENSG00000132405	3859.44	0.748738	0.25507	0.000333252	0.00293394	TBC1D14
ENSG00000132465	3772.48	1.75059	0.698487	5.39401e-05	0.000699163	JCHAIN
ENSG00000132470	54.1691	0.753918	0.464923	0.00909406	0.0368664	ITGB4
ENSG00000132475	8337.79	0.754455	0.227847	9.0621e-05	0.00106305	H3-3B
ENSG00000132549	6510.15	0.697163	0.183439	1.74769e-05	0.000291779	VPS13B
ENSG00000132581	558.016	0.727546	0.158018	4.39793e-07	1.57233e-05	SDF2
ENSG00000132589	7925.47	1.10731	0.279865	2.66078e-06	6.60245e-05	FLOT2
ENSG00000132694	1642.7	0.658463	0.225895	0.000510696	0.0040663	ARHGEF11
ENSG00000132823	850.933	0.704899	0.175007	6.58275e-06	0.00013423	OSER1
ENSG00000132825	1210.25	1.48381	0.295461	8.30837e-09	7.58819e-07	PPP1R3D
ENSG00000132963	497.638	0.827226	0.184454	5.49549e-07	1.84915e-05	POMP
ENSG00000132965	5353.91	1.7579	0.471506	1.09518e-06	3.2307e-05	ALOX5AP
ENSG00000133063	273.302	2.84537	0.52135	1.38001e-10	3.5291e-08	CHIT1
ENSG00000133069	3048.8	0.692568	0.586418	0.0200702	0.0672888	TMCC2
ENSG00000133101	34.8695	2.67993	0.894127	3.86077e-06	8.76007e-05	CCNA1
ENSG00000133116	85.6468	2.37421	0.644585	4.63506e-07	1.64063e-05	KL
ENSG00000133169	14.6655	1.91656	0.957989	0.000127741	0.00139463	BEX1
ENSG00000133302	390.227	0.959375	0.266815	1.62433e-05	0.000276709	SLF1
ENSG00000133316	18963.4	1.14613	0.332338	1.6663e-05	0.000281215	WDR74
ENSG00000133318	5965.84	1.11005	0.240214	1.42433e-07	6.62805e-06	RTN3
ENSG00000133657	2374.56	1.49067	0.38668	1.43759e-06	4.0202e-05	ATP13A3
ENSG00000133687	455.542	1.20233	0.47515	0.000238225	0.00225929	TMTC1
ENSG00000133703	1635.69	0.999357	0.237102	1.16582e-06	3.36857e-05	KRAS
ENSG00000133742	11525.1	0.82806	0.731368	0.0103836	0.040784	CA1
ENSG00000133800	51.2694	1.55625	0.495303	1.42781e-05	0.000249288	LYVE1
ENSG00000133805	1501.99	0.746897	0.243717	0.000219369	0.0021193	AMPD3
ENSG00000133812	4086.36	0.836441	0.212041	5.83693e-06	0.00012188	SBF2
ENSG00000133858	2643.08	0.911591	0.182622	3.57548e-08	2.30624e-06	ZFC3H1
ENSG00000133961	18943.7	0.682431	0.208293	0.000136193	0.00146555	NUMB
ENSG00000134056	89.659	0.604626	0.36468	0.0163651	0.0573941	MRPS36
ENSG00000134057	91.7478	0.655012	0.424923	0.0160365	0.0565428	CCNB1
ENSG00000134108	788.67	0.673073	0.21732	0.000263519	0.00244582	ARL8B
ENSG00000134152	1135.11	0.711602	0.243952	0.000408518	0.00342195	KATNBL1
ENSG00000134198	643.784	1.49439	0.299368	9.38454e-09	8.32298e-07	TSPAN2
ENSG00000134215	1392.89	0.814957	0.173216	1.98768e-07	8.43869e-06	VAV3
ENSG00000134243	3405.75	1.60564	0.451283	3.0937e-06	7.40563e-05	SORT1
ENSG00000134248	739.354	0.849555	0.260558	7.76133e-05	0.000938805	LAMTOR5
ENSG00000134250	9365.71	0.690654	0.130735	1.55298e-08	1.18446e-06	NOTCH2
ENSG00000134294	3780.68	1.18279	0.260334	1.74501e-07	7.63204e-06	SLC38A2
ENSG00000134313	4431.17	0.660387	0.130347	5.6394e-08	3.31307e-06	KIDINS220
ENSG00000134463	279.831	1.15489	0.529093	0.000647066	0.00489227	ECHDC3
ENSG00000134571	179.726	1.98626	0.352396	6.59939e-11	2.0493e-08	MYBPC3
ENSG00000134627	175.115	1.85295	0.429078	7.71196e-08	4.15967e-06	PIWIL4
ENSG00000134686	6039.67	0.99456	0.311776	6.29059e-05	0.000795454	PHC2
ENSG00000134690	40.4833	0.718979	0.348912	0.00432421	0.0208739	CDCA8
ENSG00000134698	4991.08	0.884013	0.215608	2.61247e-06	6.49739e-05	AGO4
ENSG00000134755	2149.48	1.82992	0.418165	6.35853e-08	3.6277e-06	DSC2
ENSG00000134827	458.807	3.27582	0.681905	5.13362e-09	5.21446e-07	TCN1
ENSG00000134851	1711.26	0.970921	0.221549	5.92716e-07	1.97303e-05	TMEM165
ENSG00000134873	27.3423	1.29448	0.470856	9.87755e-05	0.00114146	CLDN10
ENSG00000134982	2650.61	0.653503	0.150179	1.95169e-06	5.12367e-05	APC
ENSG00000135046	3339.53	0.863541	0.337669	0.000689775	0.00513305	ANXA1
ENSG00000135048	3019.04	0.714979	0.18892	1.7361e-05	0.000290513	CEMIP2
ENSG00000135049	4714.22	1.34463	0.316723	4.43318e-07	1.57974e-05	AGTPBP1
ENSG00000135074	3769.39	0.63662	0.222008	0.000651313	0.00491925	ADAM19
ENSG00000135248	1.72415	0.635403	0.76725	0.0232984	0.0751613	GARIN1B
ENSG00000135334	1322.21	1.15618	0.207892	9.92149e-10	1.43776e-07	AKIRIN2
ENSG00000135365	7768.86	1.20947	0.26037	1.02259e-07	5.11998e-06	PHF21A
ENSG00000135404	2951.89	1.49133	0.391401	1.70218e-06	4.60203e-05	CD63
ENSG00000135407	499.86	0.64876	0.332848	0.00745671	0.0315712	AVIL
ENSG00000135424	3246.8	0.883918	0.374605	0.00109666	0.0073321	ITGA7
ENSG00000135441	691.25	0.894984	0.252962	2.44291e-05	0.000375438	BLOC1S1
ENSG00000135476	74.5719	1.18651	0.363583	2.81992e-05	0.000418692	ESPL1
ENSG00000135503	843.921	1.23025	0.356443	1.30868e-05	0.000233362	ACVR1B
ENSG00000135519	201.226	0.724383	0.417574	0.00844448	0.0348108	KCNH3
ENSG00000135535	2999.17	0.70029	0.158036	1.11033e-06	3.26152e-05	CD164
ENSG00000135596	2543.36	1.15806	0.24741	9.67245e-08	4.90093e-06	MICAL1
ENSG00000135604	2686.14	0.867741	0.26219	6.14555e-05	0.000780747	STX11
ENSG00000135636	12963.9	1.65059	0.355159	3.11981e-08	2.0552e-06	DYSF
ENSG00000135655	10541.1	1.09796	0.213197	1.04471e-08	8.92608e-07	USP15
ENSG00000135677	5037.84	0.918055	0.29581	0.000106474	0.00120795	GNS
ENSG00000135679	3584.61	0.640784	0.209784	0.000348447	0.00304306	MDM2
ENSG00000135766	3381.17	0.950837	0.228723	1.69668e-06	4.59286e-05	EGLN1
ENSG00000135838	2161.63	0.766428	0.205811	1.82192e-05	0.000299796	NPL
ENSG00000135842	15133.7	1.09873	0.302962	9.88563e-06	0.000185245	NIBAN1
ENSG00000135862	166.279	0.662292	0.408297	0.0135546	0.0499234	LAMC1
ENSG00000135903	9.28326	2.94273	1.11552	7.7817e-06	0.000152801	PAX3
ENSG00000135919	103.076	0.656528	0.382199	0.0116602	0.0445445	SERPINE2
ENSG00000135932	3914.5	1.13631	0.274165	1.13539e-06	3.31274e-05	CAB39
ENSG00000135953	404.937	0.656909	0.310592	0.00490405	0.0229938	MFSD9
ENSG00000136026	2762.22	1.7273	0.373484	2.75251e-08	1.85552e-06	CKAP4
ENSG00000136040	17787.8	1.3615	0.26474	6.17429e-09	6.04552e-07	PLXNC1
ENSG00000136048	688.941	1.21356	0.279375	3.99992e-07	1.46128e-05	DRAM1
ENSG00000136051	3494.61	0.842926	0.161595	1.31451e-08	1.04664e-06	WASHC4
ENSG00000136156	14422.8	0.678758	0.217364	0.000236035	0.00224146	ITM2B
ENSG00000136160	8.01467	1.30872	0.785398	0.00103485	0.00701204	EDNRB
ENSG00000136167	43343.2	0.853262	0.235444	2.00507e-05	0.000323326	LCP1
ENSG00000136371	357.679	0.765671	0.305863	0.00115123	0.00759694	MTHFS
ENSG00000136383	121.504	1.72551	0.446659	7.13749e-07	2.30875e-05	ALPK3
ENSG00000136404	392.969	0.8923	0.242006	1.39001e-05	0.00024406	TM6SF1
ENSG00000136536	3547.89	0.866696	0.198992	8.8662e-07	2.74928e-05	MARCHF7
ENSG00000136560	2060.86	0.937557	0.185708	2.49927e-08	1.7192e-06	TANK
ENSG00000136603	883.553	0.954509	0.268556	1.92601e-05	0.000312198	SKIL
ENSG00000136630	700.061	0.726262	0.359817	0.00462796	0.022032	HLX
ENSG00000136689	1887.73	1.46749	0.41138	4.44658e-06	9.79284e-05	IL1RN
ENSG00000136810	590.739	1.76595	0.33437	9.16596e-10	1.36466e-07	TXN
ENSG00000136861	2787.54	0.923426	0.390725	0.000942492	0.00651828	CDK5RAP2
ENSG00000136867	1665.35	0.613052	0.277363	0.00466455	0.022177	SLC31A2
ENSG00000136869	14518.9	1.49983	0.349272	2.357e-07	9.55861e-06	TLR4
ENSG00000137177	2081.92	0.912369	0.27444	5.05984e-05	0.000665371	KIF13A
ENSG00000137261	191.501	0.941286	0.411136	0.00106627	0.00718463	KIAA0319
ENSG00000137332	3.1962	0.649971	0.955205	0.0118632	0.0451216	DDR1
ENSG00000137393	2682.93	1.17262	0.31969	6.96708e-06	0.000140486	RNF144B
ENSG00000137414	2063.06	0.958171	0.221833	8.13887e-07	2.55869e-05	FAM8A1
ENSG00000137449	821.652	1.0069	0.22169	2.60355e-07	1.03242e-05	CPEB2
ENSG00000137460	444.933	0.946463	0.443313	0.0015138	0.00939349	FHDC1
ENSG00000137462	11392.3	1.56081	0.353711	1.18085e-07	5.7036e-06	TLR2
ENSG00000137491	34.3593	0.894134	0.443956	0.00241376	0.0134739	SLCO2B1
ENSG00000137509	2901.87	0.723356	0.163863	1.09591e-06	3.2307e-05	PRCP
ENSG00000137563	97.3679	1.79356	0.378671	1.33455e-08	1.05131e-06	GGH
ENSG00000137575	9913.55	1.32469	0.279817	5.14145e-08	3.09584e-06	SDCBP
ENSG00000137642	45105.7	0.838124	0.242641	4.00602e-05	0.00055148	SORL1
ENSG00000137675	2.69708	0.88782	1.04708	0.00556791	0.0252303	MMP27
ENSG00000137752	2532.8	0.794801	0.23478	5.98617e-05	0.000764969	CASP1
ENSG00000137757	221.677	1.51099	0.472826	1.37063e-05	0.000242051	CASP5
ENSG00000137767	1601.04	0.887457	0.248697	2.22852e-05	0.000351533	SQOR
ENSG00000137845	5541.65	0.88625	0.18284	7.96862e-08	4.25587e-06	ADAM10
ENSG00000137869	91.6393	6.53639	1.7285	2.76306e-09	3.282e-07	CYP19A1
ENSG00000138061	1561.42	1.17997	0.430438	0.000144293	0.00153224	CYP1B1
ENSG00000138069	1177.7	0.847781	0.206158	2.76341e-06	6.81046e-05	RAB1A
ENSG00000138079	96.6453	0.672007	0.229447	0.000461611	0.00375666	SLC3A1
ENSG00000138160	238.66	0.995106	0.3211	8.50978e-05	0.0010108	KIF11
ENSG00000138180	45.4317	0.700353	0.266308	0.00103333	0.00700611	CEP55
ENSG00000138185	8902	0.789713	0.195307	4.49186e-06	9.88254e-05	ENTPD1
ENSG00000138246	2031.07	1.03253	0.238084	6.27366e-07	2.06936e-05	DNAJC13
ENSG00000138315	10.7322	1.66141	0.610641	3.74188e-05	0.000523069	OIT3
ENSG00000138434	2157.74	0.687324	0.251545	0.000801781	0.00579399	ITPRID2
ENSG00000138449	2930.88	1.16487	0.281295	1.07649e-06	3.20106e-05	SLC40A1
ENSG00000138463	972.51	1.38167	0.27728	1.32522e-08	1.05131e-06	SLC49A4
ENSG00000138496	3851.96	0.787111	0.298191	0.000718205	0.00530996	PARP9
ENSG00000138600	2299.09	1.17537	0.266997	3.372e-07	1.27179e-05	SPPL2A
ENSG00000138613	588.059	0.691817	0.276187	0.00153204	0.00947421	APH1B
ENSG00000138639	702.065	1.31609	0.288622	1.1855e-07	5.7036e-06	ARHGAP24
ENSG00000138678	973.23	1.30734	0.287524	1.28563e-07	6.0649e-06	GPAT3
ENSG00000138686	125.773	0.6132	0.432123	0.0233743	0.0753278	BBS7
ENSG00000138722	386.923	1.52488	0.583873	7.22869e-05	0.000887239	MMRN1
ENSG00000138764	1378.58	0.842458	0.206498	3.23315e-06	7.67235e-05	CCNG2
ENSG00000138772	3413.6	3.64028	0.458052	2.62978e-17	1.42909e-13	ANXA3
ENSG00000138778	143.212	1.96372	0.707861	1.67419e-05	0.000282195	CENPE
ENSG00000138801	765.663	0.828339	0.266319	0.000140016	0.00149339	PAPSS1
ENSG00000138829	383.622	1.28347	0.350744	5.35161e-06	0.000113935	FBN2
ENSG00000139053	6.27729	1.6391	0.823351	0.00023397	0.00222782	PDE6H
ENSG00000139112	1289.46	0.671302	0.245296	0.000845014	0.00601381	GABARAPL1
ENSG00000139132	2571.64	1.4127	0.35367	1.03911e-06	3.11119e-05	FGD4
ENSG00000139370	2070.76	0.687747	0.205234	0.000101908	0.00116588	SLC15A4
ENSG00000139436	4609.51	0.675998	0.150843	9.70263e-07	2.94973e-05	GIT2
ENSG00000139496	1737.48	0.775651	0.172519	6.17722e-07	2.04686e-05	NUP58
ENSG00000139505	1034.7	0.726156	0.204345	4.11591e-05	0.000564108	MTMR6
ENSG00000139572	334.386	4.32476	0.715692	5.05848e-12	2.81939e-09	GPR84
ENSG00000139610	3.80354	0.64911	0.623139	0.0260575	0.0815606	CELA1
ENSG00000139687	1062.68	0.624569	0.141533	1.67331e-06	4.5466e-05	RB1
ENSG00000139826	584.946	1.01882	0.213886	8.76694e-08	4.58094e-06	ABHD13
ENSG00000139832	220.104	1.79974	0.395032	3.06429e-08	2.03075e-06	RAB20
ENSG00000139890	293.959	0.707248	0.284111	0.00150407	0.00934433	REM2
ENSG00000140044	1188.13	1.05679	0.267819	3.15174e-06	7.51199e-05	JDP2
ENSG00000140199	9846.19	1.19656	0.231099	7.41509e-09	6.94888e-07	SLC12A6
ENSG00000140284	19.2602	0.915655	0.543905	0.00416382	0.0203208	SLC27A2
ENSG00000140299	2624.59	0.947515	0.240811	4.38706e-06	9.73236e-05	BNIP2
ENSG00000140379	1404.29	2.48723	0.491549	8.79214e-10	1.32719e-07	BCL2A1
ENSG00000140443	3701.3	0.791359	0.240117	8.37129e-05	0.000998526	IGF1R
ENSG00000140450	501.707	0.712902	0.342938	0.00424707	0.0206022	ARRDC4
ENSG00000140455	3072.61	0.705306	0.183587	1.42975e-05	0.000249426	USP3
ENSG00000140534	41.54	1.7604	0.606857	1.753e-05	0.000292441	TICRR
ENSG00000140563	8457.41	1.64874	0.362899	5.07058e-08	3.06165e-06	MCTP2
ENSG00000140575	14976.5	0.70481	0.195431	3.65387e-05	0.000515554	IQGAP1
ENSG00000140678	11998.3	0.937926	0.294487	7.60014e-05	0.000924481	ITGAX
ENSG00000140682	74.687	0.84078	0.457352	0.00427636	0.0207166	TGFB1I1
ENSG00000140839	20.3474	2.41448	0.596106	1.04112e-07	5.17578e-06	CLEC18B
ENSG00000140848	505.237	0.642474	0.226663	0.000704928	0.0052297	CPNE2
ENSG00000140932	697.359	0.957184	0.368441	0.000445029	0.00366222	CMTM2
ENSG00000140941	2517.74	0.773114	0.2269	5.96924e-05	0.000763256	MAP1LC3B
ENSG00000141279	4325.23	0.81983	0.195313	2.07969e-06	5.42041e-05	NPEPPS
ENSG00000141298	15695.9	0.737163	0.19794	2.02946e-05	0.000326315	SSH2
ENSG00000141401	986.618	0.665293	0.200246	0.000124029	0.001363	IMPA2
ENSG00000141480	9205.16	0.648058	0.191807	0.000108815	0.00123002	ARRB2
ENSG00000141497	53.7656	1.29638	0.389448	1.65452e-05	0.000280315	ZMYND15
ENSG00000141526	4829.01	1.13828	0.277694	1.3696e-06	3.86135e-05	SLC16A3
ENSG00000141562	2034.97	0.735486	0.19388	1.54661e-05	0.000265854	NARF
ENSG00000142025	6.38649	0.838311	0.63737	0.00913228	0.036973	DMRTC2
ENSG00000142046	527.194	0.705995	0.254672	0.000658637	0.0049625	TMEM91
ENSG00000142089	6978.09	0.660854	0.356164	0.00867812	0.0355448	IFITM3
ENSG00000142166	5007.78	0.828879	0.224045	1.61642e-05	0.000276011	IFNAR1
ENSG00000142185	562.539	1.21722	0.383471	3.46269e-05	0.000496079	TRPM2
ENSG00000142405	2992.88	0.808198	0.21909	1.80704e-05	0.000298477	NLRP12
ENSG00000142583	267.287	1.38896	0.465059	3.73535e-05	0.000522829	SLC2A5
ENSG00000142657	9062.63	1.66715	0.312001	8.99825e-10	1.34893e-07	PGD
ENSG00000142856	80.2028	0.606428	0.248539	0.00262204	0.0142953	ITGB3BP
ENSG00000142945	50.3775	1.21633	0.635331	0.00091183	0.00635474	KIF2C
ENSG00000143107	4.09863	1.0194	0.618922	0.00291732	0.0154856	FNDC7
ENSG00000143110	1436.96	0.628194	0.324026	0.00832551	0.0344314	C1orf162
ENSG00000143119	9073.85	0.719315	0.225153	0.000156437	0.00162702	CD53
ENSG00000143162	1201.67	0.701201	0.308787	0.00277213	0.0149116	CREG1
ENSG00000143199	23.4464	1.28242	0.426393	4.82165e-05	0.000639075	ADCY10
ENSG00000143207	2937.95	0.915593	0.195701	1.69557e-07	7.49117e-06	COP1
ENSG00000143226	23159.5	1.30432	0.276637	5.91501e-08	3.44328e-06	FCGR2A
ENSG00000143228	21.3461	1.10862	0.670279	0.00206594	0.0119118	NUF2
ENSG00000143333	42.0525	1.09604	0.604993	0.00167507	0.0101877	RGS16
ENSG00000143376	4448.46	0.639167	0.160483	1.05093e-05	0.000194916	SNX27
ENSG00000143382	392.824	0.627606	0.217356	0.000635575	0.00482216	ADAMTSL4
ENSG00000143384	26435.7	0.65408	0.165047	1.07038e-05	0.00019768	MCL1
ENSG00000143409	1528.4	0.693775	0.187565	2.66148e-05	0.000400091	MINDY1
ENSG00000143452	73.3531	1.73067	0.440117	5.36803e-07	1.8254e-05	HORMAD1
ENSG00000143514	894.499	0.633492	0.141243	1.14764e-06	3.33954e-05	TP53BP2
ENSG00000143545	165.339	1.54607	0.369471	3.27856e-07	1.24809e-05	RAB13
ENSG00000143546	48220.3	3.21713	0.544238	1.79008e-11	7.48287e-09	S100A8
ENSG00000143552	24.6094	0.862736	0.540449	0.00593467	0.0265983	NUP210L
ENSG00000143622	1367.08	0.914781	0.186917	5.84018e-08	3.42178e-06	RIT1
ENSG00000143641	1150.32	0.710968	0.362938	0.00563126	0.0254524	GALNT2
ENSG00000143669	19967.1	0.829827	0.180784	3.30788e-07	1.25702e-05	LYST
ENSG00000143702	1434.67	0.796705	0.149378	7.98073e-09	7.35073e-07	CEP170
ENSG00000143771	1254.51	1.36937	0.270105	8.81333e-09	7.91634e-07	CNIH4
ENSG00000143797	1728.47	1.40595	0.27572	6.91687e-09	6.58909e-07	MBOAT2
ENSG00000143815	4707.9	0.978776	0.226271	7.51015e-07	2.41134e-05	LBR
ENSG00000143862	1033.55	0.915937	0.246582	1.16358e-05	0.0002113	ARL8A
ENSG00000143889	695.225	0.670498	0.158229	3.03642e-06	7.33363e-05	HNRNPLL
ENSG00000143952	577.962	0.676911	0.213508	0.000201904	0.00198408	VPS54
ENSG00000144118	3171.78	1.26227	0.273343	1.0307e-07	5.13863e-06	RALB
ENSG00000144130	25.0608	0.613025	0.463619	0.0265225	0.0826076	NT5DC4
ENSG00000144228	2141.67	0.820541	0.154998	9.21209e-09	8.24046e-07	SPOPL
ENSG00000144230	7.43937	1.23403	0.640884	0.000841673	0.00600048	GPR17
ENSG00000144320	903.567	0.658361	0.317297	0.00536507	0.0245438	LNPK
ENSG00000144445	627.802	0.926477	0.164431	1.02799e-09	1.47983e-07	KANSL1L
ENSG00000144485	28.2039	0.748142	0.524694	0.0123771	0.0465495	HES6
ENSG00000144655	740.607	0.944562	0.312726	0.000128719	0.00140178	CSRNP1
ENSG00000144671	10.4233	2.08292	0.673297	5.15425e-06	0.000110709	SLC22A14
ENSG00000144681	14.9155	2.65529	1.05796	1.41875e-05	0.000248104	STAC
ENSG00000144802	2717.78	1.20349	0.191785	1.2575e-11	5.57844e-09	NFKBIZ
ENSG00000144810	356.663	0.610898	0.235476	0.00166419	0.0101357	COL8A1
ENSG00000144848	1163.92	0.650775	0.160455	7.32121e-06	0.000146001	ATG3
ENSG00000144857	6.6903	0.603251	0.581365	0.0337555	0.0989541	BOC
ENSG00000144893	221.98	2.32548	0.450822	5.4301e-10	9.59627e-08	MED12L
ENSG00000144909	1542.64	0.665499	0.141419	3.45085e-07	1.29107e-05	OSBPL11
ENSG00000145088	167.686	1.30688	0.306293	4.45766e-07	1.58586e-05	EAF2
ENSG00000145287	2004.67	0.682733	0.386556	0.00948636	0.0380522	PLAC8
ENSG00000145332	1421.96	0.976024	0.289298	3.50551e-05	0.000499691	KLHL8
ENSG00000145365	670.952	1.45053	0.364382	9.86748e-07	2.9896e-05	TIFA
ENSG00000145386	68.4907	1.42337	0.470758	3.01838e-05	0.000443614	CCNA2
ENSG00000145431	257.724	1.07824	0.583173	0.00167298	0.0101779	PDGFC
ENSG00000145491	375.738	1.50479	0.272101	5.30314e-10	9.54978e-08	ROPN1L
ENSG00000145555	798.621	1.70405	0.527424	7.20349e-06	0.000144183	MYO10
ENSG00000145569	1389.41	0.888284	0.358732	0.000791442	0.00574027	OTULINL
ENSG00000145685	454.316	0.674011	0.252642	0.00102786	0.00698207	LHFPL2
ENSG00000145723	139.225	0.66506	0.191608	7.2008e-05	0.000884815	GIN1
ENSG00000145725	2314.04	0.705038	0.223776	0.000192819	0.00191296	PPIP5K2
ENSG00000145736	235.164	0.62134	0.42633	0.0212901	0.0703685	GTF2H2
ENSG00000145780	922.079	1.01869	0.253493	2.5694e-06	6.39761e-05	FEM1C
ENSG00000145819	10021.4	0.749927	0.241024	0.000185174	0.00185404	ARHGAP26
ENSG00000145860	1900.52	0.743446	0.173143	1.76318e-06	4.71998e-05	RNF145
ENSG00000145868	2087.16	0.880528	0.220678	4.21402e-06	9.43359e-05	FBXO38
ENSG00000146094	4718.46	1.16851	0.251874	1.15108e-07	5.58505e-06	DOK3
ENSG00000146122	1650.31	2.18817	0.628415	1.17561e-06	3.38468e-05	DAAM2
ENSG00000146247	3193.77	0.678985	0.117536	9.71881e-10	1.42742e-07	PHIP
ENSG00000146399	12.3426	5.27787	1.11703	3.51471e-10	7.14012e-08	TAAR1
ENSG00000146410	17.6252	1.0353	0.347511	0.000110836	0.00125026	MTFR2
ENSG00000146425	1408.48	1.13112	0.240364	9.08917e-08	4.68178e-06	DYNLT1
ENSG00000146476	275.77	0.796674	0.187405	1.76931e-06	4.73056e-05	ARMT1
ENSG00000146592	9684.02	1.58015	0.333973	2.59903e-08	1.77658e-06	CREB5
ENSG00000146670	39.5241	0.727539	0.522311	0.0141568	0.0514716	CDCA5
ENSG00000146828	3481.66	0.712699	0.248688	0.000478803	0.00385757	SLC12A9
ENSG00000146950	18.651	3.30919	0.844157	1.64059e-07	7.30767e-06	SHROOM2
ENSG00000147174	271.47	0.645449	0.197947	0.000168103	0.00171794	GCNA
ENSG00000147202	745.067	0.716653	0.252461	0.000513525	0.00408136	DIAPH2
ENSG00000147206	5.94137	0.685826	0.746027	0.0196957	0.0662629	NXF3
ENSG00000147251	5016.07	0.668384	0.166372	7.99928e-06	0.000155947	DOCK11
ENSG00000147408	2039.25	1.38324	0.415501	1.28614e-05	0.000230617	CSGALNACT1
ENSG00000147533	1012.92	0.665153	0.18133	3.38183e-05	0.000486826	GOLGA7
ENSG00000147852	204.268	1.20518	0.323253	5.09412e-06	0.000109961	VLDLR
ENSG00000147894	3164.65	1.58202	0.225619	3.61874e-14	6.05081e-11	C9orf72
ENSG00000148110	1424.6	0.692618	0.21346	0.000146101	0.00154615	MFSD14B
ENSG00000148154	1865.25	2.6115	0.50032	3.96696e-10	7.83907e-08	UGCG
ENSG00000148175	6652.56	1.30839	0.511978	0.000159257	0.00165397	STOM
ENSG00000148180	2239.23	0.700835	0.246339	0.000536097	0.00422675	GSN
ENSG00000148200	343.04	0.617521	0.238996	0.00166727	0.0101516	NR6A1
ENSG00000148346	1994.63	3.34531	0.810201	7.8279e-08	4.21176e-06	LCN2
ENSG00000148450	247.69	0.612331	0.225807	0.0011693	0.00766749	MSRB2
ENSG00000148459	103.15	1.03275	0.398887	0.000354488	0.00307728	PDSS1
ENSG00000148481	395.305	0.807684	0.240513	6.31481e-05	0.000797588	MINDY3
ENSG00000148572	1489.31	0.811506	0.231804	3.68229e-05	0.000517401	NRBF2
ENSG00000148634	2748.43	0.630528	0.152049	5.3953e-06	0.000114753	HERC4
ENSG00000148737	597.026	0.888449	0.350209	0.000668989	0.00501614	TCF7L2
ENSG00000148773	786.32	1.00294	0.532287	0.00207568	0.0119521	MKI67
ENSG00000148834	528.992	0.640492	0.227641	0.000758781	0.00555511	GSTO1
ENSG00000148841	3748.94	0.691918	0.197272	5.61806e-05	0.000723887	ITPRIP
ENSG00000148925	632.531	0.67874	0.193947	6.1078e-05	0.000777314	BTBD10
ENSG00000148926	1234.61	1.96096	0.376313	7.52246e-10	1.16585e-07	ADM
ENSG00000149084	382.464	0.738256	0.155828	2.20251e-07	9.08461e-06	HSD17B12
ENSG00000149177	10247.7	0.863099	0.253186	4.35978e-05	0.000588922	PTPRJ
ENSG00000149489	16.4402	0.932656	0.489975	0.00261742	0.0142827	ROM1
ENSG00000149516	336.522	3.14397	0.824862	2.46105e-07	9.88832e-06	MS4A3
ENSG00000149575	37.682	0.823806	0.212176	7.86351e-06	0.000154129	SCN2B
ENSG00000150048	67.1554	0.78431	0.318412	0.00119915	0.00783144	CLEC1A
ENSG00000150054	1151.5	0.895466	0.224783	4.14315e-06	9.31579e-05	MPP7
ENSG00000150337	2079.51	1.69525	0.409952	2.60754e-07	1.03242e-05	FCGR1A
ENSG00000150403	1702.8	1.19806	0.259574	1.20604e-07	5.77437e-06	TMCO3
ENSG00000150457	574.168	1.04792	0.233467	3.03688e-07	1.17251e-05	LATS2
ENSG00000150681	2437	1.11574	0.239147	1.1397e-07	5.5422e-06	RGS18
ENSG00000150782	108.651	0.646108	0.223679	0.000585249	0.00452403	IL18
ENSG00000150977	1015.16	0.601496	0.206856	0.000667317	0.00500534	RILPL2
ENSG00000151012	201.738	0.887916	0.209785	1.44872e-06	4.03911e-05	SLC7A11
ENSG00000151151	1145.66	1.07804	0.242458	3.44255e-07	1.29018e-05	IPMK
ENSG00000151239	345.11	1.01281	0.255597	3.29144e-06	7.77673e-05	TWF1
ENSG00000151287	28.6912	0.713542	0.38636	0.00708181	0.0303684	TEX30
ENSG00000151292	497.247	0.66938	0.253204	0.00112552	0.00744765	CSNK1G3
ENSG00000151458	340.418	0.743709	0.190406	9.46046e-06	0.00017887	ANKRD50
ENSG00000151553	1745.49	1.16033	0.234084	2.48676e-08	1.71602e-06	FHIP2A
ENSG00000151651	4589.92	0.724055	0.216113	8.83835e-05	0.00104356	ADAM8
ENSG00000151694	2910.96	1.07565	0.206673	8.18357e-09	7.50575e-07	ADAM17
ENSG00000151715	376.924	1.15839	0.451862	0.000251719	0.00235893	TMEM45B
ENSG00000151725	62.7774	0.747816	0.392445	0.0054367	0.0247804	CENPU
ENSG00000151726	35365.5	1.99088	0.438421	2.00599e-08	1.44486e-06	ACSL1
ENSG00000151743	418.183	0.654618	0.201313	0.000166864	0.00170769	AMN1
ENSG00000151789	76.0129	1.64953	0.715676	0.000113093	0.00127176	ZNF385D
ENSG00000151948	3529.81	1.19	0.255011	9.65415e-08	4.90093e-06	GLT1D1
ENSG00000152213	2034.7	0.674857	0.285528	0.00241947	0.0134886	ARL11
ENSG00000152229	2748.65	1.51808	0.415407	2.81045e-06	6.90261e-05	PSTPIP2
ENSG00000152253	105.156	0.819203	0.635709	0.0101648	0.0401076	SPC25
ENSG00000152256	1989.99	0.956999	0.173544	1.90771e-09	2.48311e-07	PDK1
ENSG00000152380	164.153	1.13216	0.263402	5.90615e-07	1.96905e-05	FAM151B
ENSG00000152422	137.071	1.47737	0.291523	6.71091e-09	6.45465e-07	XRCC4
ENSG00000152463	1020.19	3.32883	0.734754	1.66929e-08	1.24082e-06	OLAH
ENSG00000152684	260.26	0.605083	0.19548	0.000354822	0.00307895	PELO
ENSG00000152760	24.4385	5.02922	0.935073	3.00731e-11	1.07164e-08	DYNLT5
ENSG00000152763	114.331	0.678644	0.461646	0.0160653	0.0566167	DNAI4
ENSG00000152766	642.837	2.9724	0.727382	9.04166e-08	4.66838e-06	ANKRD22
ENSG00000152804	883.181	1.09321	0.220032	2.69246e-08	1.82324e-06	HHEX
ENSG00000152926	1550.17	0.837099	0.276652	0.00018013	0.00181272	ZNF117
ENSG00000153162	198.313	0.983143	0.44183	0.00107306	0.00722181	BMP6
ENSG00000153207	3222.64	0.624793	0.176783	6.75117e-05	0.000841941	AHCTF1
ENSG00000153208	247.084	1.98065	0.508223	3.35907e-07	1.26985e-05	MERTK
ENSG00000153250	3401.78	0.907825	0.26285	3.21393e-05	0.000469813	RBMS1
ENSG00000153310	4805.39	0.757266	0.191245	7.18852e-06	0.000144015	CYRIB
ENSG00000153495	5.14146	0.647334	0.433785	0.0179351	0.061472	TEX29
ENSG00000153789	3.18337	0.939862	0.82424	0.00627125	0.0277408	CIBAR2
ENSG00000153922	2238.44	0.748647	0.214122	4.69209e-05	0.000626482	CHD1
ENSG00000154277	9.91151	1.11571	0.964197	0.0031164	0.0163232	UCHL1
ENSG00000154330	120.341	0.627704	0.468397	0.0241935	0.0772125	PGM5
ENSG00000154478	9.44706	2.27212	0.738563	4.26062e-06	9.5183e-05	GPR26
ENSG00000154589	211.415	2.28075	0.423654	1.63665e-10	3.95286e-08	LY96
ENSG00000154608	54.0928	0.63141	0.264146	0.00269776	0.0145921	CEP170P1
ENSG00000154710	711.352	1.15494	0.351374	2.84976e-05	0.000421683	RABGEF1
ENSG00000154813	324.275	0.755934	0.177058	1.87961e-06	4.95237e-05	DPH3
ENSG00000154845	3291.82	0.868042	0.224457	7.27948e-06	0.000145302	PPP4R1
ENSG00000154917	129.081	0.796666	0.488987	0.00747103	0.0316195	RAB6B
ENSG00000154997	303.178	1.3473	0.324712	6.60131e-07	2.15477e-05	SEPTIN14
ENSG00000155052	5.16831	0.644395	0.42089	0.0171058	0.0592639	CNTNAP5
ENSG00000155096	1615.65	0.757215	0.267188	0.000445494	0.0036639	AZIN1
ENSG00000155097	1540.05	1.83864	0.464585	3.64747e-07	1.35211e-05	ATP6V1C1
ENSG00000155099	1029.61	1.16694	0.217317	2.81491e-09	3.28966e-07	PIP4P2
ENSG00000155307	2866.7	2.52707	0.542607	6.64739e-09	6.42197e-07	SAMSN1
ENSG00000155368	259.116	0.662547	0.248435	0.00108077	0.00725279	DBI
ENSG00000155629	5820.66	0.95704	0.329723	0.000180085	0.00181272	PIK3AP1
ENSG00000155659	389.483	1.82321	0.869973	0.000124868	0.00137153	VSIG4
ENSG00000155744	6868.24	1.59183	0.295867	9.33437e-10	1.38028e-07	HYCC2
ENSG00000155833	6.04043	0.624419	0.393853	0.0170817	0.0592194	CYLC2
ENSG00000155893	569.737	0.695134	0.281018	0.00164981	0.0100651	PXYLP1
ENSG00000155903	1742.47	0.64347	0.243017	0.00123847	0.00803122	RASA2
ENSG00000155926	9821.91	0.720706	0.292687	0.00153675	0.00949528	SLA
ENSG00000155957	1226.6	0.951259	0.215331	5.30135e-07	1.8062e-05	TMBIM4
ENSG00000155959	204.597	0.613756	0.24968	0.00241661	0.0134796	VBP1
ENSG00000155966	524.255	1.12123	0.28753	3.23667e-06	7.67235e-05	AFF2
ENSG00000156026	522.41	1.03316	0.182863	7.54177e-10	1.16585e-07	MCU
ENSG00000156052	3644.78	0.944483	0.228305	1.88331e-06	4.95613e-05	GNAQ
ENSG00000156113	487.599	3.00381	0.810429	3.602e-07	1.3407e-05	KCNMA1
ENSG00000156127	193.344	0.608521	0.288211	0.00606814	0.0270744	BATF
ENSG00000156140	70.3275	4.17072	1.05922	7.29605e-08	4.0049e-06	ADAMTS3
ENSG00000156222	1.46001	1.02999	0.963141	0.0042285	0.020535	SLC28A1
ENSG00000156273	6414.84	1.1149	0.229715	4.58246e-08	2.81381e-06	BACH1
ENSG00000156381	690.124	0.991402	0.542166	0.00240545	0.013438	ANKRD9
ENSG00000156411	605.827	1.09002	0.427031	0.000324137	0.0028688	ATP5MJ
ENSG00000156414	917.107	3.77483	0.618349	7.2946e-12	3.6037e-09	TDRD9
ENSG00000156575	1.84693	0.779953	0.992083	0.00823801	0.0341605	PRG3
ENSG00000156671	1611.48	1.02758	0.194685	6.07637e-09	5.98334e-07	SAMD8
ENSG00000156711	2269.76	0.658416	0.25332	0.00134171	0.00854518	MAPK13
ENSG00000156875	669.966	0.645402	0.171664	2.56051e-05	0.000388672	MFSD14A
ENSG00000156931	3329	1.1665	0.238	3.24407e-08	2.11761e-06	VPS8
ENSG00000156970	72.422	0.714622	0.4895	0.0138191	0.0505956	BUB1B
ENSG00000157064	13.8332	1.17175	0.635091	0.0012063	0.00786845	NMNAT2
ENSG00000157150	6.67341	2.17422	1.47631	0.000161287	0.00166789	TIMP4
ENSG00000157152	17.7312	1.3758	0.570849	0.000186382	0.00186356	SYN2
ENSG00000157224	64.8082	0.611682	0.178313	0.000105534	0.00120041	CLDN12
ENSG00000157335	46.7859	0.745151	0.337358	0.00272231	0.0147018	CLEC18C
ENSG00000157343	20.8371	0.912017	0.50149	0.00333981	0.0171747	ARMC12
ENSG00000157350	3487.14	0.784596	0.220775	3.30998e-05	0.00047995	ST3GAL2
ENSG00000157456	54.7422	2.29635	0.484841	4.87396e-09	5.02111e-07	CCNB2
ENSG00000157514	13323.9	0.829569	0.311643	0.000575978	0.00447187	TSC22D3
ENSG00000157551	7588.26	1.48052	0.306868	2.22e-08	1.56934e-06	KCNJ15
ENSG00000157554	93.2454	2.1338	0.705902	5.99992e-06	0.000124924	ERG
ENSG00000157557	2756.4	1.64951	0.3673	6.41083e-08	3.64626e-06	ETS2
ENSG00000157613	40.7733	0.613709	0.250275	0.00245768	0.0136526	CREB3L1
ENSG00000157800	1487.31	0.999447	0.255768	4.26655e-06	9.52176e-05	SLC37A3
ENSG00000157823	913.862	0.616107	0.197317	0.000308412	0.0027509	AP3S2
ENSG00000158089	422.45	3.15712	0.498824	1.3882e-12	1.1176e-09	GALNT14
ENSG00000158104	17.3206	1.26435	0.692659	0.00091544	0.00637581	HPD
ENSG00000158163	46.0741	0.639433	0.544505	0.0265214	0.0826076	DZIP1L
ENSG00000158220	112.599	0.78396	0.267604	0.000297759	0.00267786	ESYT3
ENSG00000158290	4413.11	0.600184	0.165824	5.43915e-05	0.000703916	CUL4B
ENSG00000158402	23.2535	2.44942	0.675194	5.45274e-07	1.84047e-05	CDC25C
ENSG00000158470	4989.38	1.60176	0.332136	1.57461e-08	1.19676e-06	B4GALT5
ENSG00000158517	6842.21	0.705314	0.238748	0.000371368	0.00319364	NCF1
ENSG00000158560	18.9766	0.846284	0.520888	0.00609311	0.0271656	DYNC1I1
ENSG00000158825	1342.26	1.11164	0.290484	4.42535e-06	9.78574e-05	CDA
ENSG00000158869	3937.51	1.67628	0.384314	1.05018e-07	5.18753e-06	FCER1G
ENSG00000158882	220.657	0.745341	0.274666	0.000674802	0.00504928	TOMM40L
ENSG00000158887	222.049	0.69801	0.237225	0.000397341	0.00335547	MPZ
ENSG00000158987	2527.44	0.686176	0.326568	0.00449171	0.0215186	RAPGEF6
ENSG00000159189	54.673	1.90888	0.665854	1.41164e-05	0.000247059	C1QC
ENSG00000159374	67.1702	0.600945	0.202884	0.000561812	0.00439442	M1AP
ENSG00000159399	2035.13	0.822275	0.227667	2.32738e-05	0.000362654	HK2
ENSG00000159496	687.484	2.22343	0.545252	1.07917e-07	5.28333e-06	RGL4
ENSG00000159882	630.721	0.930378	0.188478	4.53379e-08	2.80772e-06	ZNF230
ENSG00000159885	85.4175	0.755203	0.284135	0.000767483	0.00560758	ZNF222
ENSG00000160161	2.3118	0.602604	0.664484	0.0321123	0.0953978	CILP2
ENSG00000160180	4.70371	0.608995	0.610876	0.0325115	0.096268	TFF3
ENSG00000160200	199.008	2.44846	0.509423	3.20936e-09	3.59597e-07	CBS
ENSG00000160410	3460.22	1.20481	0.238787	1.4456e-08	1.11749e-06	SHKBP1
ENSG00000160685	2989.64	0.63483	0.233998	0.00105779	0.00713407	ZBTB7B
ENSG00000160703	314.851	0.713316	0.239864	0.000337473	0.00296151	NLRX1
ENSG00000160746	521.34	1.19802	0.267399	2.25112e-07	9.21518e-06	ANO10
ENSG00000160781	75.1956	0.936045	0.409149	0.0010911	0.00730212	PAQR6
ENSG00000160785	2752.42	0.676282	0.337819	0.00590037	0.0264616	SLC25A44
ENSG00000160796	7892.84	0.851273	0.23324	1.8266e-05	0.000300111	NBEAL2
ENSG00000160883	4808.86	1.91621	0.372569	1.21535e-09	1.72667e-07	HK3
ENSG00000161040	839.259	1.80462	0.480209	8.67677e-07	2.70082e-05	FBXL13
ENSG00000161217	2948.02	0.71948	0.269815	0.000859204	0.0060895	PCYT1A
ENSG00000161533	3499.79	0.782646	0.251507	0.000163789	0.00168414	ACOX1
ENSG00000161544	11.3064	0.812166	0.413038	0.00368352	0.0184746	CYGB
ENSG00000161911	391.12	0.63587	0.455723	0.0217141	0.0713986	TREML1
ENSG00000161912	292.463	0.968154	0.277487	2.36047e-05	0.000367022	ADCY10P1
ENSG00000161921	1272.09	1.17967	0.342295	1.53222e-05	0.000264123	CXCL16
ENSG00000162407	64.6921	0.642973	0.275731	0.0030039	0.0158639	PLPP3
ENSG00000162520	15.795	0.664829	0.404319	0.012887	0.047942	SYNC
ENSG00000162551	11339.8	2.15463	0.504949	5.18002e-08	3.10188e-06	ALPL
ENSG00000162702	1900.04	1.30895	0.243196	1.96015e-09	2.53618e-07	ZNF281
ENSG00000162704	6321.51	0.899682	0.19064	1.44955e-07	6.66148e-06	ARPC5
ENSG00000162736	2019.44	0.603669	0.19013	0.000272096	0.00250404	NCSTN
ENSG00000162819	1207.19	0.667848	0.139803	2.40209e-07	9.68726e-06	BROX
ENSG00000162873	87.5429	0.789545	0.587019	0.0111412	0.0429544	KLHDC8A
ENSG00000162949	53.3825	2.71575	0.596904	1.16553e-08	9.48882e-07	CAPN13
ENSG00000163041	15831.1	0.770852	0.206877	1.77745e-05	0.000295385	H3-3A
ENSG00000163083	59.6333	2.84209	0.551448	6.83906e-10	1.12622e-07	INHBB
ENSG00000163162	8698.21	1.10164	0.241986	2.00145e-07	8.44767e-06	RNF149
ENSG00000163171	6161.3	1.35065	0.257625	3.75959e-09	4.10664e-07	CDC42EP3
ENSG00000163191	8797.08	1.10607	0.246328	2.64398e-07	1.04309e-05	S100A11
ENSG00000163220	120202	2.46658	0.406644	2.72777e-12	1.85292e-09	S100A9
ENSG00000163221	8851.55	3.44314	0.649441	5.35986e-10	9.54978e-08	S100A12
ENSG00000163235	1054.09	1.26013	0.354842	8.4546e-06	0.000162635	TGFA
ENSG00000163251	91.4386	0.616192	0.304228	0.00719696	0.0306987	FZD5
ENSG00000163297	2671.19	0.87527	0.19296	3.74193e-07	1.37628e-05	ANTXR2
ENSG00000163393	1303.06	1.52134	0.292467	2.97141e-09	3.39945e-07	SLC22A15
ENSG00000163412	4313.13	0.917806	0.232092	4.38954e-06	9.73236e-05	EIF4E3
ENSG00000163421	2946.83	1.60847	0.517267	1.36719e-05	0.000242009	PROK2
ENSG00000163430	127.907	0.718516	0.509386	0.0144602	0.0523681	FSTL1
ENSG00000163449	161.718	0.655818	0.354773	0.00899518	0.0365234	TMEM169
ENSG00000163453	140.577	0.651375	0.226645	0.000599479	0.00460184	IGFBP7
ENSG00000163464	9643.71	0.723184	0.30588	0.001987	0.0115609	CXCR1
ENSG00000163466	7768.64	0.62165	0.169165	3.98019e-05	0.000548968	ARPC2
ENSG00000163512	706.033	1.12799	0.289236	3.1774e-06	7.55657e-05	AZI2
ENSG00000163554	772.88	0.896678	0.624276	0.00630951	0.0278873	SPTA1
ENSG00000163563	17696.8	0.840096	0.225017	1.36295e-05	0.000241454	MNDA
ENSG00000163568	530.736	1.91859	0.326271	1.90237e-11	7.80221e-09	AIM2
ENSG00000163602	426.511	1.32319	0.390539	1.25366e-05	0.000225587	RYBP
ENSG00000163605	1809.23	1.39615	0.281869	1.48189e-08	1.13422e-06	PPP4R2
ENSG00000163625	12753.5	1.88661	0.384348	4.39847e-09	4.61882e-07	WDFY3
ENSG00000163646	6.5883	0.760908	0.397251	0.00504687	0.023421	CLRN1
ENSG00000163659	1028.41	0.7495	0.335685	0.0025199	0.0139058	TIPARP
ENSG00000163660	3721.43	0.829347	0.183367	4.56231e-07	1.62044e-05	CCNL1
ENSG00000163661	50.4759	1.78577	0.531162	3.79136e-06	8.64772e-05	PTX3
ENSG00000163694	3719.56	1.02604	0.287306	1.47864e-05	0.000256309	RBM47
ENSG00000163710	69.0645	3.52507	0.723338	3.96398e-09	4.24458e-07	PCOLCE2
ENSG00000163736	1771.69	0.79798	0.469759	0.00660762	0.0288703	PPBP
ENSG00000163743	448.933	0.764872	0.254181	0.000246526	0.00232483	RCHY1
ENSG00000163746	40.9803	2.9446	0.506577	2.17041e-11	8.73671e-09	PLSCR2
ENSG00000163754	3775.43	2.67356	0.535764	1.36266e-09	1.91098e-07	GYG1
ENSG00000163803	841.159	0.964772	0.420391	0.000967259	0.00665568	PLB1
ENSG00000163806	41.0729	2.03205	0.497669	1.41178e-07	6.58536e-06	SPDYA
ENSG00000163823	2063.52	0.679977	0.344318	0.00617737	0.0274092	CCR1
ENSG00000163923	25.2308	0.852808	0.341108	0.000841204	0.0059991	RPL39L
ENSG00000163932	4373.28	1.03981	0.22387	1.48532e-07	6.78285e-06	PRKCD
ENSG00000163956	2304.03	0.840101	0.196711	1.40832e-06	3.95002e-05	LRPAP1
ENSG00000163958	265.039	4.68229	0.858563	5.45652e-11	1.74424e-08	ZDHHC19
ENSG00000163959	211.062	1.04449	0.462	0.000793006	0.00574969	SLC51A
ENSG00000163993	1392.35	2.23458	0.465597	3.78273e-09	4.11126e-07	S100P
ENSG00000164023	525.172	1.15849	0.342457	2.02962e-05	0.000326315	SGMS2
ENSG00000164032	795.586	0.699028	0.18011	1.24757e-05	0.000224676	H2AZ1
ENSG00000164045	30.6528	0.812246	0.54629	0.00859145	0.0352829	CDC25A
ENSG00000164047	329.235	1.02122	0.60299	0.0026976	0.0145921	CAMP
ENSG00000164087	34.8176	0.729181	0.323795	0.00260067	0.0142108	POC1A
ENSG00000164096	1022.82	0.795806	0.300661	0.000680817	0.00508205	C4orf3
ENSG00000164099	2.776	1.08328	1.05346	0.00329338	0.0169922	PRSS12
ENSG00000164104	3523.69	2.29016	0.387564	7.49181e-12	3.61888e-09	HMGB2
ENSG00000164105	202.629	1.04819	0.376728	0.000194203	0.00192319	SAP30
ENSG00000164120	581.329	3.18032	0.846554	2.93521e-07	1.14137e-05	HPGD
ENSG00000164236	383.973	0.930609	0.234395	3.96611e-06	8.95236e-05	ANKRD33B
ENSG00000164237	217.892	0.78099	0.400119	0.00430346	0.0208002	CMBL
ENSG00000164251	545.279	0.622082	0.279227	0.0042939	0.0207784	F2RL1
ENSG00000164305	706.177	0.680348	0.190164	4.50913e-05	0.000605405	CASP3
ENSG00000164414	241.924	0.759217	0.218403	4.86455e-05	0.000643857	SLC35A1
ENSG00000164430	582.365	0.703706	0.20443	6.83607e-05	0.000849603	CGAS
ENSG00000164506	6430.02	0.912591	0.160146	7.31476e-10	1.16306e-07	STXBP5
ENSG00000164512	232.138	0.799809	0.354654	0.00195945	0.0114558	ANKRD55
ENSG00000164576	975.226	0.791381	0.153166	2.00739e-08	1.44486e-06	SAP30L
ENSG00000164603	415.85	0.905158	0.228281	4.35418e-06	9.67759e-05	BMT2
ENSG00000164626	24.1536	0.995425	0.46363	0.00123129	0.00799419	KCNK5
ENSG00000164713	2027.49	0.79394	0.184848	1.4654e-06	4.06923e-05	BRI3
ENSG00000164715	1826.89	0.825862	0.247501	6.40786e-05	0.000806997	LMTK2
ENSG00000164741	75.0796	1.21177	0.414696	7.72656e-05	0.000935146	DLC1
ENSG00000164823	638.201	0.762131	0.261082	0.000333871	0.00293464	OSGIN2
ENSG00000164879	29.2937	0.815907	0.675273	0.0107971	0.0420076	CA3
ENSG00000164938	3140.56	0.874702	0.191751	3.31935e-07	1.25702e-05	TP53INP1
ENSG00000165025	4836.93	0.60787	0.194215	0.000311784	0.00277301	SYK
ENSG00000165029	3464.83	1.0858	0.385156	0.000154727	0.00161464	ABCA1
ENSG00000165030	1741.72	1.76936	0.356599	4.75067e-09	4.91739e-07	NFIL3
ENSG00000165115	653.637	0.645627	0.249508	0.00146361	0.00914473	KIF27
ENSG00000165181	8.22232	3.03946	0.974305	2.14892e-06	5.56747e-05	SHOC1
ENSG00000165185	527.641	0.773211	0.243644	0.000137256	0.00147189	KIAA1958
ENSG00000165312	542.6	0.687448	0.269926	0.00138466	0.00874995	OTUD1
ENSG00000165490	155.151	0.872198	0.336486	0.000606188	0.00464951	DDIAS
ENSG00000165507	27.7537	0.733113	0.506393	0.0129033	0.0479861	DEPP1
ENSG00000165555	84.0809	1.01912	0.292333	2.06443e-05	0.000330202	NOXRED1
ENSG00000165626	225.147	1.42833	0.425014	1.01548e-05	0.000189203	BEND7
ENSG00000165650	2645.99	0.966192	0.290836	4.3348e-05	0.000587441	PDZD8
ENSG00000165682	97.3313	0.990242	0.517464	0.0020578	0.0118806	CLEC1B
ENSG00000165801	2045.35	0.910063	0.344197	0.000457894	0.00374019	ARHGEF40
ENSG00000165886	128.753	0.873184	0.23193	1.08373e-05	0.000199975	UBTD1
ENSG00000165887	4.21543	1.76509	0.903141	0.000189993	0.001892	ANKRD2
ENSG00000165891	27.6171	2.2222	0.663277	1.80316e-06	4.7916e-05	E2F7
ENSG00000166025	105.633	0.924795	0.566654	0.00434735	0.0209624	AMOTL1
ENSG00000166091	96.1822	0.781698	0.519549	0.00960986	0.0384341	CMTM5
ENSG00000166128	2137.22	0.81713	0.206107	5.71874e-06	0.000120221	RAB8B
ENSG00000166147	126.691	1.26373	0.393238	2.66069e-05	0.000400091	FBN1
ENSG00000166265	35.1882	3.20679	0.583309	1.70136e-10	4.05953e-08	CYYR1
ENSG00000166507	839.649	0.604768	0.271172	0.0045955	0.0219255	NDST2
ENSG00000166510	8.13103	0.608994	0.628199	0.0322076	0.0956026	CCDC68
ENSG00000166523	3373.63	1.73421	0.446288	6.37999e-07	2.10124e-05	CLEC4E
ENSG00000166527	1366.1	2.8859	0.556332	6.02665e-10	1.03151e-07	CLEC4D
ENSG00000166710	25713.8	0.937276	0.206713	3.19652e-07	1.22978e-05	B2M
ENSG00000166825	4572.27	1.24413	0.34064	6.10769e-06	0.000126682	ANPEP
ENSG00000166900	4906.69	0.900695	0.235304	7.74995e-06	0.000152315	STX3
ENSG00000166912	2600.4	0.750258	0.179782	2.94488e-06	7.15583e-05	MTMR10
ENSG00000166987	1867.17	0.608465	0.211117	0.000702359	0.00521242	MBD6
ENSG00000167080	2281.02	1.21948	0.322036	3.92439e-06	8.86741e-05	B4GALNT2
ENSG00000167100	71.9248	1.0914	0.632092	0.00196571	0.01148	SAMD14
ENSG00000167105	39.7774	3.66977	0.72583	1.70957e-09	2.29388e-07	TMEM92
ENSG00000167210	255.521	1.26173	0.668904	0.000827017	0.00592513	LOXHD1
ENSG00000167434	703.074	2.21576	0.507978	3.12009e-08	2.0552e-06	CA4
ENSG00000167536	765.278	1.40042	0.354881	1.30157e-06	3.70607e-05	DHRS13
ENSG00000167676	698.307	1.98436	0.447302	3.30195e-08	2.14893e-06	PLIN4
ENSG00000167874	76.355	1.5044	0.325315	5.34589e-08	3.18066e-06	TMEM88
ENSG00000167900	57.1765	0.757386	0.480548	0.00963657	0.0384985	TK1
ENSG00000167910	3.45611	0.934712	0.661866	0.00550723	0.0250388	CYP7A1
ENSG00000167996	31047.5	0.649628	0.241928	0.00108001	0.00725024	FTH1P1
ENSG00000168078	5.63609	2.46737	1.21303	4.87701e-05	0.000644447	PBK
ENSG00000168126	13.3249	1.19016	0.505972	0.000387542	0.00329191	OR2W6P
ENSG00000168214	3204.37	0.844962	0.266041	0.000105729	0.00120138	RBPJ
ENSG00000168288	825.717	1.00321	0.294076	2.83196e-05	0.000419907	MMADHC
ENSG00000168297	1737.7	1.11286	0.243501	1.7976e-07	7.76826e-06	PXK
ENSG00000168306	4.27757	1.38096	0.736984	0.000584434	0.00452094	ACOX2
ENSG00000168454	13.4326	0.654913	0.385951	0.0122168	0.0461355	TXNDC2
ENSG00000168461	4448.6	1.20461	0.219718	1.40587e-09	1.95894e-07	RAB31
ENSG00000168528	111.083	1.05465	0.340156	7.08364e-05	0.000872886	SERINC2
ENSG00000168610	7336.44	0.777497	0.220699	3.81818e-05	0.000531343	STAT3
ENSG00000168615	1153.7	1.49553	0.32634	6.64212e-08	3.74041e-06	ADAM9
ENSG00000168769	9422.97	0.792109	0.205761	1.00186e-05	0.000187413	TET2
ENSG00000168779	18.4304	1.69828	0.68781	6.6976e-05	0.000836218	SHOX2
ENSG00000168916	1067.11	3.62214	0.592576	7.24503e-12	3.6037e-09	ZNF608
ENSG00000168939	271.977	1.08336	0.237787	2.05023e-07	8.5604e-06	SPRY3
ENSG00000168958	652.321	0.690853	0.182335	1.87923e-05	0.000306212	MFF
ENSG00000169174	95.7886	8.37899	1.71669	3.36931e-11	1.16252e-08	PCSK9
ENSG00000169180	15284.7	1.02567	0.265647	4.81225e-06	0.000104291	XPO6
ENSG00000169193	158.011	0.833428	0.19783	1.86099e-06	4.90926e-05	CCDC126
ENSG00000169228	1385.81	0.814236	0.240337	5.54113e-05	0.000715672	RAB24
ENSG00000169231	263.142	0.690417	0.22889	0.000321612	0.00284761	THBS3
ENSG00000169258	48.9436	0.891342	0.329652	0.000409775	0.00342851	GPRIN1
ENSG00000169299	1098.67	1.06557	0.239265	3.42706e-07	1.2866e-05	PGM2
ENSG00000169385	746.92	1.97878	0.4543	4.81374e-08	2.93099e-06	RNASE2
ENSG00000169397	138.568	1.71194	0.707973	7.38543e-05	0.000903417	RNASE3
ENSG00000169432	264.969	1.01951	0.364879	0.000205443	0.00201158	SCN9A
ENSG00000169504	629.252	0.933463	0.355665	0.000447138	0.00367306	CLIC4
ENSG00000169607	99.2299	1.4972	0.531404	4.44999e-05	0.000597833	CKAP2L
ENSG00000169679	145.635	1.17904	0.478801	0.000305992	0.00273268	BUB1
ENSG00000169692	325.627	0.607306	0.180346	0.000135494	0.00145949	AGPAT2
ENSG00000169826	3370.43	1.55692	0.367909	2.60535e-07	1.03242e-05	CSGALNACT2
ENSG00000169860	97.4826	0.740999	0.322122	0.00219146	0.0125094	P2RY1
ENSG00000169891	2486.53	1.20496	0.264876	1.61636e-07	7.21453e-06	REPS2
ENSG00000169896	7159.86	1.54418	0.333193	4.5496e-08	2.80951e-06	ITGAM
ENSG00000169902	1395.4	2.79711	0.458218	3.06129e-12	1.87599e-09	TPST1
ENSG00000169905	3566.24	0.624428	0.154902	9.14062e-06	0.000174052	TOR1AIP2
ENSG00000169967	5627.75	0.993002	0.18649	5.06899e-09	5.17298e-07	MAP3K2
ENSG00000169994	148.582	1.48331	0.396787	2.28203e-06	5.86342e-05	MYO7B
ENSG00000170006	10044	0.781115	0.194508	5.20564e-06	0.000111373	TMEM154
ENSG00000170017	796.532	1.10379	0.457136	0.000443555	0.00365283	ALCAM
ENSG00000170091	8.34989	1.59389	0.814675	0.000279918	0.00256145	NSG2
ENSG00000170153	3.64153	0.81674	0.926311	0.00892944	0.036321	RNF150
ENSG00000170265	421.36	0.624323	0.398127	0.0176018	0.060597	ZNF282
ENSG00000170312	52.3986	2.47031	0.67698	4.98123e-07	1.73243e-05	CDK1
ENSG00000170323	1.4334	1.31449	1.06439	0.00156989	0.00965882	FABP4
ENSG00000170340	762.965	1.34485	0.291599	8.68431e-08	4.55531e-06	B3GNT2
ENSG00000170365	122.14	0.777069	0.490694	0.00874001	0.0357467	SMAD1
ENSG00000170381	251.998	0.752835	0.350906	0.00308628	0.0162045	SEMA3E
ENSG00000170385	516.483	0.669263	0.194441	7.88043e-05	0.000950391	SLC30A1
ENSG00000170439	65.2526	4.86078	0.82998	3.71559e-12	2.18286e-09	METTL7B
ENSG00000170476	486.89	1.11331	0.563977	0.00116216	0.00763426	MZB1
ENSG00000170525	5002.49	1.86453	0.474672	3.85157e-07	1.41183e-05	PFKFB3
ENSG00000170571	4966.91	1.538	0.336216	6.10654e-08	3.51159e-06	EMB
ENSG00000170759	2105.28	0.679539	0.182986	2.66151e-05	0.000400091	KIF5B
ENSG00000170801	19.8281	1.1112	0.79353	0.0027978	0.0150195	HTRA3
ENSG00000170802	1428.56	0.66958	0.15877	3.33559e-06	7.86396e-05	FOXN2
ENSG00000170832	6244.94	1.01028	0.205287	4.07049e-08	2.5721e-06	USP32
ENSG00000170837	604.82	1.58255	0.328192	1.67254e-08	1.24082e-06	GPR27
ENSG00000170848	22.5502	0.613065	0.316116	0.00886737	0.0361564	PSG6
ENSG00000170871	2860.13	0.635538	0.180812	6.92865e-05	0.000858165	KIAA0232
ENSG00000170909	116.841	1.41566	0.351952	9.21727e-07	2.84055e-05	OSCAR
ENSG00000170921	1249.89	0.672233	0.285951	0.00252974	0.0139424	TANC2
ENSG00000170956	1683.11	0.681843	0.294459	0.00266966	0.0144872	CEACAM3
ENSG00000171049	4478.46	1.39906	0.350805	1.10635e-06	3.25422e-05	FPR2
ENSG00000171051	16912.3	1.20183	0.305594	2.31573e-06	5.93598e-05	FPR1
ENSG00000171150	431.978	0.693725	0.258013	0.000891264	0.0062515	SOCS5
ENSG00000171208	238.089	0.687243	0.307289	0.00320316	0.0166652	NETO2
ENSG00000171223	3880.36	0.977167	0.269449	1.3735e-05	0.00024214	JUNB
ENSG00000171236	3257.08	1.72495	0.439672	5.65065e-07	1.89258e-05	LRG1
ENSG00000171241	215.216	1.373	0.532007	0.000122189	0.00134823	SHCBP1
ENSG00000171316	2425.22	0.798773	0.216074	1.80942e-05	0.000298644	CHD7
ENSG00000171320	126.99	0.630325	0.189982	0.000146432	0.00154738	ESCO2
ENSG00000171405	1.26382	0.675084	0.683769	0.0221415	0.0724397	XAGE5
ENSG00000171502	61.6004	2.10868	0.580469	7.50774e-07	2.41134e-05	COL24A1
ENSG00000171530	211.125	0.960496	0.33149	0.000180932	0.00181743	TBCA
ENSG00000171658	12.3654	2.8066	0.719841	1.81719e-07	7.80638e-06	NMRAL2P
ENSG00000171700	1766.68	0.695642	0.222438	0.000216851	0.00209777	RGS19
ENSG00000171777	2919.99	0.815992	0.229215	2.89955e-05	0.000428176	RASGRP4
ENSG00000171786	17.6046	1.51514	0.383466	9.22588e-07	2.84055e-05	NHLH1
ENSG00000171848	485.027	1.47357	0.536448	5.80255e-05	0.000744569	RRM2
ENSG00000171860	1541.2	1.46936	0.475485	2.15174e-05	0.000341674	C3AR1
ENSG00000171862	5897.25	1.22121	0.376467	2.72443e-05	0.000407858	PTEN
ENSG00000171988	6939.01	0.641778	0.15802	7.43516e-06	0.000147894	JMJD1C
ENSG00000172007	760.628	0.8523	0.182104	2.00056e-07	8.44767e-06	RAB33B
ENSG00000172159	165.839	0.741329	0.357771	0.0038473	0.0190933	FRMD3
ENSG00000172179	4.34751	1.69453	1.12124	0.000458504	0.00374019	PRL
ENSG00000172197	851.305	0.614313	0.151963	9.11296e-06	0.000173762	MBOAT1
ENSG00000172216	4336.24	0.971481	0.317107	0.000102795	0.00117295	CEBPB
ENSG00000172322	2035.8	0.782419	0.480287	0.00794378	0.0331874	CLEC12A
ENSG00000172426	26.0463	1.53063	0.455156	7.50147e-06	0.000148913	RSPH9
ENSG00000172572	75.2683	0.712243	0.441553	0.0110597	0.0427613	PDE3A
ENSG00000172594	200.13	2.0916	0.559078	5.08875e-07	1.75462e-05	SMPDL3A
ENSG00000172638	70.4623	0.975692	0.393512	0.000578637	0.00448585	EFEMP2
ENSG00000172771	290.527	0.670563	0.248541	0.00095273	0.00657862	EFCAB12
ENSG00000172795	4864.16	1.15975	0.185202	1.4766e-11	6.29351e-09	DCP2
ENSG00000172830	353.48	0.720934	0.368288	0.00542231	0.0247303	SSH3
ENSG00000172845	4655.59	0.607659	0.13406	1.03111e-06	3.09148e-05	SP3
ENSG00000172893	103.392	0.631584	0.388111	0.0153717	0.054785	DHCR7
ENSG00000172901	2.11195	1.1911	0.904448	0.00226324	0.0128483	LVRN
ENSG00000172936	4928.82	1.05858	0.192471	1.68591e-09	2.27619e-07	MYD88
ENSG00000172939	1287.51	0.65153	0.200709	0.000172439	0.00175236	OXSR1
ENSG00000172940	72.6961	0.71944	0.223593	0.000144383	0.00153235	SLC22A13
ENSG00000172967	25.0382	1.47888	0.791	0.00044634	0.00366809	XKR3
ENSG00000173083	1721.35	1.60026	0.315382	4.54111e-09	4.72297e-07	HPSE
ENSG00000173085	249.136	0.737797	0.240734	0.000227008	0.00217761	COQ2
ENSG00000173110	3836.31	1.22116	0.283416	4.5828e-07	1.62506e-05	HSPA6
ENSG00000173171	819.687	0.892679	0.220213	3.10741e-06	7.42262e-05	MTX1
ENSG00000173210	151.284	0.739342	0.435884	0.00850867	0.0350356	ABLIM3
ENSG00000173221	1794.21	0.998625	0.192228	1.00798e-08	8.72929e-07	GLRX
ENSG00000173281	5016.71	1.15499	0.276764	9.61802e-07	2.93221e-05	PPP1R3B
ENSG00000173320	27.0473	0.606597	0.684696	0.0306501	0.0920733	STOX2
ENSG00000173334	1137.55	1.19649	0.375204	3.50568e-05	0.000499691	TRIB1
ENSG00000173369	120.701	1.56542	0.557839	3.79254e-05	0.000528451	C1QB
ENSG00000173372	91.7259	0.647979	0.486587	0.0221549	0.0724618	C1QA
ENSG00000173389	7.15355	0.772632	0.426586	0.00595553	0.0266863	IQCF1
ENSG00000173391	93.1429	1.03126	0.402083	0.000380818	0.0032522	OLR1
ENSG00000173535	7740.05	0.651375	0.263566	0.00198688	0.0115609	TNFRSF10C
ENSG00000173559	16267.6	1.34154	0.290186	8.31834e-08	4.39941e-06	NABP1
ENSG00000173597	10726.5	1.49761	0.310561	2.13989e-08	1.53009e-06	SULT1B1
ENSG00000173681	881.993	0.623019	0.170761	4.38523e-05	0.000591125	BCLAF3
ENSG00000173744	4275.7	1.76392	0.413636	1.24318e-07	5.93914e-06	AGFG1
ENSG00000173757	8468.17	0.647759	0.205736	0.000246049	0.00232134	STAT5B
ENSG00000173810	23.9094	1.22659	0.368698	2.0324e-05	0.000326521	PPIAP7
ENSG00000173890	452.084	1.65415	0.319987	2.3536e-09	2.89041e-07	GPR160
ENSG00000173930	926.914	1.43149	0.371077	1.68417e-06	4.56468e-05	SLCO4C1
ENSG00000174007	605.92	0.765203	0.178873	1.74972e-06	4.69553e-05	CEP19
ENSG00000174021	1135.25	1.18517	0.26659	2.7118e-07	1.06401e-05	GNG5
ENSG00000174099	270.625	0.989601	0.235553	1.26825e-06	3.62735e-05	MSRB3
ENSG00000174123	755.497	1.30428	0.328981	1.56776e-06	4.30827e-05	TLR10
ENSG00000174125	7261.14	1.45343	0.285378	6.30077e-09	6.1417e-07	TLR1
ENSG00000174130	4552.28	0.960055	0.249789	6.14878e-06	0.000127198	TLR6
ENSG00000174175	388.716	0.792359	0.43001	0.00516035	0.0238255	SELP
ENSG00000174358	121.723	1.85056	1.05235	0.000229534	0.002197	SLC6A19
ENSG00000174371	53.8262	0.674296	0.230394	0.00046038	0.00374945	EXO1
ENSG00000174405	408.67	0.712308	0.272079	0.00101997	0.00693061	LIG4
ENSG00000174695	1093.07	0.823314	0.198048	2.45599e-06	6.21488e-05	TMEM167A
ENSG00000174705	160.55	1.39607	0.675185	0.000381074	0.0032522	SH3PXD2B
ENSG00000174715	29.1309	0.944247	0.28282	4.36469e-05	0.000588922	PPIAP72
ENSG00000174837	1452.23	1.35821	0.52144	0.000120057	0.00132943	ADGRE1
ENSG00000175003	230.261	1.49332	0.395916	1.95651e-06	5.13013e-05	SLC22A1
ENSG00000175063	56.0153	1.91064	0.357878	4.33178e-10	8.25963e-08	UBE2C
ENSG00000175175	1.35924	0.689192	0.740506	0.019557	0.0659292	PPM1E
ENSG00000175197	216.032	0.934304	0.23933	5.16541e-06	0.00011084	DDIT3
ENSG00000175274	1624.67	1.15195	0.315168	7.72281e-06	0.000152057	TP53I11
ENSG00000175305	45.0432	1.74895	0.520245	4.15631e-06	9.33323e-05	CCNE2
ENSG00000175356	24.8493	0.684223	0.308489	0.00339824	0.017397	SCUBE2
ENSG00000175471	1995.3	1.93164	0.29113	1.4813e-13	2.1466e-10	MCTP1
ENSG00000175538	2411.41	0.717014	0.178232	6.40698e-06	0.000131138	KCNE3
ENSG00000175556	213.02	0.878039	0.332265	0.000513526	0.00408136	LONRF3
ENSG00000175592	7.96159	0.990692	0.47719	0.00146739	0.00916569	FOSL1
ENSG00000175606	181.008	0.694267	0.243529	0.000540383	0.00425436	TMEM70
ENSG00000175766	11.8533	0.63849	0.296118	0.00479152	0.0226076	EIF4E1B
ENSG00000175928	314.116	2.03841	0.485262	8.43326e-08	4.44843e-06	LRRN1
ENSG00000176076	24.5087	0.974222	0.485397	0.00180861	0.0107887	KCNE5
ENSG00000176463	2584.6	0.713191	0.198937	3.83888e-05	0.000533756	SLCO3A1
ENSG00000176597	445.21	0.966801	0.312368	9.4021e-05	0.00109466	B3GNT5
ENSG00000176788	7035.71	1.39732	0.384895	4.33392e-06	9.6523e-05	BASP1
ENSG00000176871	792.461	0.61641	0.178889	9.76186e-05	0.00112989	WSB2
ENSG00000176890	121.636	1.17066	0.42215	0.00013572	0.00146119	TYMS
ENSG00000177105	3776.71	0.75606	0.240552	0.000162456	0.0016752	RHOG
ENSG00000177125	2288.46	0.802058	0.183677	1.02993e-06	3.09148e-05	ZBTB34
ENSG00000177173	265.513	1.08332	0.233871	1.43312e-07	6.62805e-06	NAP1L4P1
ENSG00000177191	578.555	0.644984	0.464328	0.0209708	0.0695516	B3GNT8
ENSG00000177483	91.5336	0.941406	0.441197	0.00154663	0.00954001	RBM44
ENSG00000177575	1809.75	0.763674	0.3548	0.00290732	0.0154514	CD163
ENSG00000177576	651.254	1.07257	0.228901	1.13576e-07	5.53544e-06	C18orf32
ENSG00000177628	700.474	1.23808	0.268921	1.16335e-07	5.632e-06	GBA1
ENSG00000177663	12321.5	0.994844	0.232979	9.24684e-07	2.84298e-05	IL17RA
ENSG00000177674	1769.22	1.13324	0.216101	5.92295e-09	5.87887e-07	AGTRAP
ENSG00000177685	37.4162	0.910379	0.351335	0.000532061	0.0041995	CRACR2B
ENSG00000177688	110.786	0.746849	0.154326	1.28369e-07	6.0649e-06	SUMO4
ENSG00000177694	75.2885	0.791612	0.367511	0.00259679	0.0142004	NAALADL2
ENSG00000177879	309.561	0.865141	0.237351	1.78063e-05	0.000295688	AP3S1
ENSG00000177917	1462.62	1.01086	0.151271	1.20149e-12	1.0882e-09	ARL6IP6
ENSG00000177951	3283.62	0.830408	0.268487	0.000147423	0.0015556	BET1L
ENSG00000178026	12.0395	0.7157	0.488339	0.0136457	0.0501127	LRRC75B
ENSG00000178217	10.5023	0.893794	0.425201	0.00198634	0.0115609	SH2D4B
ENSG00000178342	9.8668	2.17123	0.867544	2.56738e-05	0.000389368	KCNG2
ENSG00000178404	254.023	0.817877	0.264475	0.000154221	0.00161014	CEP295NL
ENSG00000178719	4103.79	0.696145	0.358671	0.00622927	0.0276056	GRINA
ENSG00000178726	713.031	0.923651	0.302017	0.000121531	0.00134312	THBD
ENSG00000178752	83.8954	1.41352	0.63815	0.000262899	0.00244111	ERFE
ENSG00000178814	331.795	2.77871	0.550002	1.08087e-09	1.54572e-07	OPLAH
ENSG00000178896	117.179	1.65538	0.53461	1.25579e-05	0.000225782	EXOSC4
ENSG00000178904	1268.05	1.06451	0.374963	0.000155883	0.00162322	DPY19L3
ENSG00000178927	5064.13	0.711885	0.187111	1.62061e-05	0.000276509	CYBC1
ENSG00000178966	210.485	0.802187	0.2553	0.000137712	0.00147397	RMI1
ENSG00000178999	47.7692	0.993091	0.305587	5.15112e-05	0.000674517	AURKB
ENSG00000179299	724.696	2.7042	0.560344	3.14282e-09	3.53966e-07	NSUN7
ENSG00000179593	45.5742	1.3844	0.727928	0.000548921	0.00431221	ALOX15B
ENSG00000179604	150.338	0.66945	0.281747	0.0023922	0.0133877	CDC42EP4
ENSG00000179750	223.407	1.49601	0.451337	9.72835e-06	0.000183245	APOBEC3B
ENSG00000179820	4167.6	0.924727	0.249513	1.17214e-05	0.000212678	MYADM
ENSG00000179869	1088.31	2.96602	0.472248	1.37069e-12	1.1176e-09	ABCA13
ENSG00000180221	101.311	0.803668	0.216523	1.67723e-05	0.000282401	TPT1P10
ENSG00000180316	406.435	1.16485	0.325755	1.00094e-05	0.000187402	PNPLA1
ENSG00000180437	6.34115	0.706919	0.688969	0.0188867	0.0640867	OR6K4P
ENSG00000180509	1862.01	2.31776	0.439954	3.00906e-10	6.35028e-08	KCNE1
ENSG00000180535	84.8879	0.927223	0.568123	0.00430414	0.0208002	BHLHA15
ENSG00000180549	350.718	0.947355	0.311142	0.000117861	0.00130978	FUT7
ENSG00000180773	431.516	1.08517	0.23499	1.52621e-07	6.95499e-06	SLC36A4
ENSG00000180776	3510.27	1.11904	0.413757	0.000194095	0.00192299	ZDHHC20
ENSG00000180801	5.63638	0.639659	0.368666	0.012129	0.0458759	ARSJ
ENSG00000180855	133.004	1.11371	0.421072	0.000233277	0.00222596	ZNF443
ENSG00000180914	7.34019	0.629731	0.506222	0.026476	0.0824983	OXTR
ENSG00000180919	1.40775	0.633665	0.90638	0.0151245	0.0541629	OR56B4
ENSG00000181016	302.48	2.59385	0.400769	2.20357e-13	2.81759e-10	LSMEM1
ENSG00000181017	4.34488	0.861043	0.490412	0.0045985	0.0219301	OR56B2P
ENSG00000181061	435.619	0.6601	0.268185	0.00197015	0.0114936	HIGD1A
ENSG00000181192	1108.04	0.628592	0.165423	2.34452e-05	0.000364802	DHTKD1
ENSG00000181274	4968	0.80838	0.227598	3.06985e-05	0.000449961	FRAT2
ENSG00000181381	6018.97	1.31821	0.336703	1.83882e-06	4.86851e-05	DDX60L
ENSG00000181409	1796.99	0.849048	0.297105	0.00029665	0.0026712	AATK
ENSG00000181631	4289.13	0.907126	0.260286	2.86863e-05	0.000424187	P2RY13
ENSG00000181751	391.943	2.55485	0.564713	1.24939e-08	1.00585e-06	MACIR
ENSG00000182000	1.43691	1.23328	1.04699	0.00205673	0.011879	PPIAP73
ENSG00000182022	8457.12	0.839834	0.263496	0.000103499	0.00117974	CHST15
ENSG00000182118	113.86	1.33094	0.589021	0.00030548	0.00272923	FAM89A
ENSG00000182197	872.894	1.03066	0.349018	0.000122073	0.00134764	EXT1
ENSG00000182308	57.5448	1.30717	0.337618	2.24347e-06	5.77801e-05	DCAF4L1
ENSG00000182511	1042.23	0.980491	0.222977	5.41046e-07	1.83474e-05	FES
ENSG00000182541	6533.97	1.3484	0.309062	2.64407e-07	1.04309e-05	LIMK2
ENSG00000182795	104.978	0.619766	0.545323	0.0300249	0.0906586	C1orf116
ENSG00000182831	10829.4	0.765652	0.195148	8.11315e-06	0.000157856	HAPSTR1
ENSG00000182885	3974.12	1.5891	0.391355	4.81578e-07	1.6884e-05	ADGRG3
ENSG00000183019	3373.56	4.0936	0.576149	8.81553e-15	2.12915e-11	MCEMP1
ENSG00000183023	3711.48	1.39553	0.332136	4.66132e-07	1.64486e-05	SLC8A1
ENSG00000183307	256.981	0.995517	0.327341	0.000102671	0.00117215	TMEM121B
ENSG00000183598	87.4591	0.922479	0.311163	0.000165379	0.00169648	H3C13
ENSG00000183621	1295.66	1.58554	0.373305	2.24466e-07	9.20605e-06	ZNF438
ENSG00000183648	340.228	1.01126	0.315809	5.74512e-05	0.000738072	NDUFB1
ENSG00000183696	2643.5	1.87413	0.356223	7.3303e-10	1.16306e-07	UPP1
ENSG00000183722	36.8137	0.850094	0.366909	0.00138594	0.00874995	LHFPL6
ENSG00000183723	211.111	0.810154	0.295222	0.000483057	0.00388753	CMTM4
ENSG00000183762	3858.87	1.87171	0.359478	9.86566e-10	1.43776e-07	KREMEN1
ENSG00000183833	19.1346	0.821786	0.248381	7.18949e-05	0.000883925	CFAP91
ENSG00000183844	15.3184	0.601273	0.541557	0.0335659	0.0986375	FAM3B
ENSG00000183873	79.9109	4.80982	0.867077	2.36415e-11	9.01571e-09	SCN5A
ENSG00000183955	467.414	0.706188	0.191128	2.57222e-05	0.000389633	KMT5A
ENSG00000184005	365.464	2.3062	0.55597	7.36289e-08	4.02128e-06	ST6GALNAC3
ENSG00000184014	6602.02	0.842704	0.213096	5.4912e-06	0.000116337	DENND5A
ENSG00000184106	54.9777	0.772379	0.439725	0.00662286	0.0289086	TREML3P
ENSG00000184163	3.64605	0.760984	0.530657	0.0115547	0.0442349	C1QTNF12
ENSG00000184270	237.556	1.02965	0.317887	4.8004e-05	0.000637424	H2AC21
ENSG00000184292	36.2783	2.00255	0.818878	3.86452e-05	0.000536761	TACSTD2
ENSG00000184357	1179.76	1.6451	0.578834	2.76695e-05	0.000412518	H1-5
ENSG00000184371	329.139	0.670436	0.297067	0.0032578	0.0168607	CSF1
ENSG00000184497	74.6634	0.955154	0.313586	0.000114584	0.00128195	TMEM255B
ENSG00000184500	162.236	0.750611	0.259054	0.00037372	0.00320709	PROS1
ENSG00000184523	5.24349	0.883686	0.709199	0.0077858	0.0326466	PTGER4P2
ENSG00000184557	2404.4	2.45287	0.524563	6.08326e-09	5.98334e-07	SOCS3
ENSG00000184611	5.35299	1.40401	0.813397	0.000708603	0.00525159	KCNH7
ENSG00000184661	42.8051	0.73501	0.545482	0.0143553	0.0520761	CDCA2
ENSG00000184678	1511.15	0.920678	0.237999	6.20376e-06	0.000128064	H2BC21
ENSG00000184785	3.42875	0.970458	0.638676	0.00421559	0.0204815	SMIM10
ENSG00000185033	1325.18	0.64426	0.187036	8.68009e-05	0.00102766	SEMA4B
ENSG00000185052	72.7579	0.687493	0.320789	0.00403692	0.0198441	SLC24A3
ENSG00000185056	6.22961	0.722265	0.569848	0.0163847	0.0574443	C5orf47
ENSG00000185130	118.626	1.35234	0.55341	0.000184431	0.00184916	H2BC13
ENSG00000185201	27119.4	1.14208	0.297208	3.84945e-06	8.74352e-05	IFITM2
ENSG00000185219	4846.64	0.642527	0.216495	0.000460282	0.00374945	ZNF445
ENSG00000185261	1454.65	1.64232	0.319551	2.85222e-09	3.29781e-07	KIAA0825
ENSG00000185272	17.3011	0.770285	0.416456	0.0055693	0.0252313	RBM11
ENSG00000185290	3.08382	0.646136	0.514405	0.0241239	0.0770468	NUPR2
ENSG00000185499	27.2374	0.752433	0.463842	0.00914401	0.0370068	MUC1
ENSG00000185619	1023.06	0.654814	0.245936	0.00113065	0.00747929	PCGF3
ENSG00000185885	6959	0.9873	0.307738	6.0417e-05	0.000769353	IFITM1
ENSG00000185897	71.0272	2.69675	0.740072	4.70456e-07	1.65207e-05	FFAR3
ENSG00000185947	1220.02	0.951653	0.189848	2.91151e-08	1.94133e-06	ZNF267
ENSG00000185950	3253.79	1.13344	0.28918	2.89756e-06	7.06102e-05	IRS2
ENSG00000185955	41.2933	0.779862	0.302471	0.000881784	0.00620101	SPACDR
ENSG00000185972	11.4516	1.25631	0.562615	0.000411851	0.00344456	CCIN
ENSG00000185973	842.084	0.84509	0.233358	2.07958e-05	0.000332381	TMLHE
ENSG00000186074	919.91	0.619807	0.197642	0.000289729	0.00262848	CD300LF
ENSG00000186105	115.323	2.13913	0.671869	3.53372e-06	8.21295e-05	LRRC70
ENSG00000186115	39.7494	0.819498	0.430621	0.00408995	0.0200278	CYP4F2
ENSG00000186193	37.7794	0.822854	0.389327	0.0025341	0.0139629	SAPCD2
ENSG00000186204	81.6802	0.87825	0.468866	0.00343893	0.0175722	CYP4F12
ENSG00000186205	2617	1.22726	0.426391	8.39394e-05	0.000999229	MTARC1
ENSG00000186417	28.7082	1.25626	0.75678	0.00123328	0.00800474	GLDN
ENSG00000186432	3184.29	0.684955	0.251097	0.000820801	0.00588836	KPNA4
ENSG00000186439	30.3983	1.17233	0.340758	1.59698e-05	0.00027355	TRDN
ENSG00000186453	11.2558	0.84995	0.437575	0.00333896	0.0171744	FAM228A
ENSG00000186472	2.81359	0.733688	0.777002	0.0154445	0.0549817	PCLO
ENSG00000186529	3885.8	0.864545	0.357627	0.00100979	0.00688948	CYP4F3
ENSG00000186583	59.9418	2.75532	0.677625	9.41458e-08	4.82653e-06	SPATC1
ENSG00000186642	40.7093	0.888933	0.335597	0.000485611	0.00390519	PDE2A
ENSG00000186652	2.17377	0.816994	1.05353	0.0062476	0.0276699	PRG2
ENSG00000186714	6.08149	1.23376	0.621216	0.000749227	0.00550146	CCDC73
ENSG00000186806	11.995	0.615297	0.381715	0.0169783	0.0589612	VSIG10L
ENSG00000186818	39.5259	0.777979	0.560917	0.0112753	0.0433484	LILRB4
ENSG00000186908	1314.98	0.959965	0.190633	2.53625e-08	1.73913e-06	ZDHHC17
ENSG00000186998	33.73	0.849655	0.617529	0.00823687	0.0341605	EMID1
ENSG00000187037	1537.22	1.2346	0.375467	2.2625e-05	0.000354068	GPR141
ENSG00000187116	2896.54	2.40715	0.45206	2.12127e-10	4.75801e-08	LILRA5
ENSG00000187134	38.1627	0.867886	0.481928	0.00411813	0.0201476	AKR1C1
ENSG00000187210	504.958	0.644212	0.233199	0.00087454	0.00616516	GCNT1
ENSG00000187231	736.702	0.867842	0.202255	1.18361e-06	3.4032e-05	SESTD1
ENSG00000187475	52.1103	1.03133	0.346886	0.000114366	0.00128151	H1-6
ENSG00000187553	50.6167	1.49506	0.343041	1.81197e-07	7.79935e-06	CYP26C1
ENSG00000187554	2667.78	2.18296	0.366148	6.16806e-12	3.27012e-09	TLR5
ENSG00000187762	34.0362	1.0003	0.414893	0.000636663	0.00482704	HSPE1P11
ENSG00000187775	55.7129	1.10918	0.583497	0.00135825	0.00862273	DNAH17
ENSG00000187950	6.23883	2.07397	1.03244	9.49513e-05	0.00110372	OVCH1
ENSG00000188215	265.596	0.721673	0.274105	0.000941114	0.00651289	DCUN1D3
ENSG00000188305	635.989	0.83352	0.281673	0.000226714	0.00217575	PEAK3
ENSG00000188313	2374.84	2.08945	0.457454	1.44975e-08	1.11749e-06	PLSCR1
ENSG00000188315	1106.76	0.707315	0.180315	1.01578e-05	0.000189203	C3orf62
ENSG00000188340	6.49995	1.94681	0.993351	0.000131221	0.00142143	OR6N2
ENSG00000188404	27919.3	1.17323	0.339352	1.50059e-05	0.000259287	SELL
ENSG00000188487	28.6019	1.63484	0.545388	1.79609e-05	0.000297346	INSC
ENSG00000188523	21.4403	4.59532	1.61242	5.65039e-07	1.89258e-05	CFAP77
ENSG00000188559	7182.75	1.60215	0.339784	2.62696e-08	1.79004e-06	RALGAPA2
ENSG00000188610	12.8969	0.9732	0.66544	0.00445842	0.0214077	FAM72B
ENSG00000188641	5073.42	1.08949	0.237409	1.73226e-07	7.60691e-06	DPYD
ENSG00000188649	144.492	1.87976	0.502128	7.63971e-07	2.43854e-05	CC2D2B
ENSG00000188672	63.0353	0.632962	0.563513	0.0281343	0.0863692	RHCE
ENSG00000188761	692.804	1.26537	0.341519	4.73988e-06	0.00010298	BCL2L15
ENSG00000188786	2762.27	1.26808	0.269167	6.55492e-08	3.70089e-06	MTF1
ENSG00000188895	7020.74	0.863368	0.196734	7.6971e-07	2.45325e-05	MSL1
ENSG00000188897	1916.78	1.1118	0.347623	4.34131e-05	0.000587591
ENSG00000188906	20566.2	1.26152	0.251103	1.42947e-08	1.11371e-06	LRRK2
ENSG00000188994	4483.24	0.777517	0.218157	3.265e-05	0.00047536	ZNF292
ENSG00000188997	494.996	0.626774	0.15846	1.24578e-05	0.00022454	KCTD21
ENSG00000189014	4.10854	1.18312	1.28393	0.00174742	0.0105159	SHLD2P3
ENSG00000189067	12312.4	0.663702	0.249855	0.00110976	0.0073768	LITAF
ENSG00000189068	18.0558	0.737199	0.516981	0.0130147	0.0483562	VSTM1
ENSG00000189077	518.989	0.824487	0.341186	0.00117197	0.00768015	TMEM120A
ENSG00000189127	295.508	3.01206	0.778882	2.05179e-07	8.5604e-06	ANKRD34B
ENSG00000189159	1017.42	0.666609	0.233133	0.000589147	0.00454329	JPT1
ENSG00000189221	406.362	1.83735	0.783755	6.77536e-05	0.000843963	MAOA
ENSG00000189320	1.08051	0.765264	0.794873	0.0132709	0.0491513	FAM180A
ENSG00000189337	480.128	1.81662	0.437597	1.74082e-07	7.62908e-06	KAZN
ENSG00000196072	412.489	0.839353	0.168041	4.2777e-08	2.67196e-06	BLOC1S2
ENSG00000196074	258.85	2.11604	0.43822	3.87404e-09	4.16881e-07	SYCP2
ENSG00000196083	2413.42	0.89167	0.390867	0.00130241	0.00834133	IL1RAP
ENSG00000196132	29.3117	0.813111	0.463288	0.00560625	0.0253727	MYT1
ENSG00000196189	2784.58	1.29933	0.305779	4.8975e-07	1.70604e-05	SEMA4A
ENSG00000196209	3040.99	0.634764	0.207052	0.000344382	0.00301271	SIRPB2
ENSG00000196296	34.339	0.918598	0.690665	0.00633976	0.0279869	ATP2A1
ENSG00000196341	52.105	0.617852	0.365994	0.0145929	0.0527183	OR8D1
ENSG00000196352	9597.17	1.65434	0.442252	1.38621e-06	3.89807e-05	CD55
ENSG00000196358	1002.55	1.25699	0.342494	5.5234e-06	0.000116792	NTNG2
ENSG00000196371	546.777	0.640441	0.241021	0.00122017	0.0079386	FUT4
ENSG00000196415	39.8119	2.20094	1.72494	0.000144608	0.00153259	PRTN3
ENSG00000196511	610.982	0.663226	0.320417	0.0053202	0.0244132	TPK1
ENSG00000196547	4076.38	0.874214	0.25629	4.17518e-05	0.000570074	MAN2A2
ENSG00000196636	99.6053	0.987701	0.467279	0.00136517	0.00865488	SDHAF3
ENSG00000196663	3337.14	0.99571	0.281428	1.82008e-05	0.000299721	TECPR2
ENSG00000196747	362.012	1.33062	0.450119	4.87116e-05	0.000644066	H2AC13
ENSG00000196782	866.48	0.757402	0.237074	0.000135198	0.00145773	MAML3
ENSG00000196787	428.544	0.857582	0.428686	0.00286213	0.0152411	H2AC11
ENSG00000196843	1166.74	0.662188	0.252147	0.00122055	0.0079387	ARID5A
ENSG00000196866	380.552	1.28517	0.321283	1.42915e-06	4.00327e-05	H2AC7
ENSG00000196923	1169.34	0.720424	0.215291	9.09794e-05	0.00106668	PDLIM7
ENSG00000196946	5.85031	0.716088	0.654238	0.0181754	0.0621486	ZNF705A
ENSG00000197006	3846.72	1.73367	0.379164	3.4438e-08	2.23457e-06	METTL9
ENSG00000197013	895.265	0.661542	0.227627	0.000518331	0.00410698	ZNF429
ENSG00000197045	491.656	0.868398	0.228129	9.30294e-06	0.00017661	GMFB
ENSG00000197061	621	0.697508	0.358032	0.00609582	0.0271693	H4C3
ENSG00000197063	772.807	1.39764	0.26249	2.16965e-09	2.73712e-07	MAFG
ENSG00000197081	19611.3	0.649931	0.234773	0.000838544	0.00598472	IGF2R
ENSG00000197083	4.55143	1.09933	0.975818	0.00329793	0.0170117	ZNF300P1
ENSG00000197153	135.56	1.45597	0.58655	0.000122811	0.00135235	H3C12
ENSG00000197208	771.752	1.55491	0.304717	4.4924e-09	4.69478e-07	SLC22A4
ENSG00000197249	14434.6	0.901665	0.294583	0.000129341	0.00140777	SERPINA1
ENSG00000197261	152.29	0.607621	0.199207	0.000408207	0.00342066	C6orf141
ENSG00000197272	10.5335	0.917443	0.516242	0.00352498	0.0178941	IL27
ENSG00000197321	4235.74	0.753736	0.246773	0.000221217	0.00213336	SVIL
ENSG00000197324	11595.9	0.682905	0.233138	0.000440852	0.0036326	LRP10
ENSG00000197329	3715.13	0.877189	0.247546	2.52819e-05	0.000385922	PELI1
ENSG00000197405	6139.41	0.667045	0.192809	7.44933e-05	0.000910208	C5AR1
ENSG00000197506	70.2908	2.62037	0.78319	1.35412e-06	3.82266e-05	SLC28A3
ENSG00000197561	239.7	2.93106	1.31164	1.76236e-05	0.000293222	ELANE
ENSG00000197601	2604.06	1.19373	0.203174	1.49746e-10	3.65732e-08	FAR1
ENSG00000197632	52.4854	0.947541	0.423745	0.00118822	0.00777262	SERPINB2
ENSG00000197647	89.6389	1.05906	0.335125	5.74477e-05	0.000738072	ZNF433
ENSG00000197712	204.501	0.704096	0.246928	0.000518553	0.00410698	FAM114A1
ENSG00000197748	5.31134	1.35607	0.77713	0.000789999	0.0057345	CFAP43
ENSG00000197771	1688.67	0.735064	0.14882	8.06734e-08	4.29804e-06	MCMBP
ENSG00000197818	1906.4	1.00013	0.256219	4.33251e-06	9.6523e-05	SLC9A8
ENSG00000197860	953.895	0.744598	0.248584	0.000278493	0.00255319	SGTB
ENSG00000197930	1810.23	0.905776	0.196874	2.52972e-07	1.01268e-05	ERO1A
ENSG00000197943	84914.4	1.09858	0.191685	4.16829e-10	8.08982e-08	PLCG2
ENSG00000197956	5502.96	1.04607	0.220097	8.69693e-08	4.55531e-06	S100A6
ENSG00000198001	1813.64	0.786424	0.234553	6.93896e-05	0.000858465	IRAK4
ENSG00000198018	689.351	1.10562	0.587383	0.00142452	0.00895974	ENTPD7
ENSG00000198019	395.136	1.70504	0.377508	4.83868e-08	2.93795e-06	FCGR1BP
ENSG00000198053	8071.12	1.21698	0.262589	1.05722e-07	5.18753e-06	SIRPA
ENSG00000198060	417.192	0.716665	0.252768	0.000519005	0.00410838	MARCHF5
ENSG00000198113	616.327	0.733315	0.149378	9.47667e-08	4.83555e-06	TOR4A
ENSG00000198189	2204.28	0.656238	0.167606	1.29412e-05	0.000231202	HSD17B11
ENSG00000198216	664.662	1.87074	0.458618	2.04916e-07	8.5604e-06	CACNA1E
ENSG00000198258	813.162	0.799878	0.245795	9.4084e-05	0.00109481	UBL5
ENSG00000198355	934.315	1.04318	0.27855	7.27534e-06	0.000145302	PIM3
ENSG00000198363	4685.15	2.68423	0.467312	2.26443e-11	8.85097e-09	ASPH
ENSG00000198369	102.151	0.951896	0.340145	0.000252138	0.00235992	SPRED2
ENSG00000198604	5255.77	1.30762	0.314196	6.94287e-07	2.25924e-05	BAZ1A
ENSG00000198673	468.482	1.26226	0.283336	2.17376e-07	9.0002e-06	TAFA2
ENSG00000198734	4347.57	2.00576	0.399665	1.84878e-09	2.43558e-07	F5
ENSG00000198814	2996.69	1.7432	0.361975	1.05762e-08	8.98028e-07	GK
ENSG00000198818	515.068	0.955268	0.173951	2.17841e-09	2.73712e-07	SFT2D1
ENSG00000198829	53.397	2.13687	0.664851	3.20487e-06	7.61358e-05	SUCNR1
ENSG00000198833	4127.59	1.59756	0.256656	6.60487e-12	3.41834e-09	UBE2J1
ENSG00000198843	1199.17	0.962186	0.206675	1.68678e-07	7.46752e-06	SELENOT
ENSG00000198898	2507.3	1.1747	0.204657	3.44561e-10	7.06579e-08	CAPZA2
ENSG00000198929	63.8546	2.81312	0.657096	3.9438e-08	2.51397e-06	NOS1AP
ENSG00000198933	494.557	0.62479	0.288224	0.00493453	0.0230671	TBKBP1
ENSG00000203710	17859.9	2.42808	0.376946	2.40856e-13	2.9086e-10	CR1
ENSG00000203760	12.6437	1.04834	0.523149	0.00138369	0.00874995	CENPW
ENSG00000203811	388.996	2.15742	0.611924	1.04354e-06	3.12014e-05	H3C14
ENSG00000203814	1414.52	0.601461	0.237361	0.00206083	0.0118917	H2BC18
ENSG00000203880	1584.12	1.34046	0.26816	1.35466e-08	1.06304e-06	PCMTD2
ENSG00000204020	665.523	1.93385	0.548539	1.52822e-06	4.21561e-05	LIPN
ENSG00000204160	5724.35	0.641275	0.243382	0.00129874	0.00832031	ZDHHC18
ENSG00000204197	2.26597	0.914926	0.921217	0.00653851	0.0286374	KIFC1
ENSG00000204388	12.2231	19.6011	5.07822	2.97581e-07	1.1529e-05	HSPA1B
ENSG00000204397	729.801	1.0299	0.263111	3.83744e-06	8.74352e-05	CARD16
ENSG00000204577	1646.2	0.790401	0.637059	0.0119933	0.0454454	LILRB3
ENSG00000204634	1019.3	1.2123	0.324736	4.90772e-06	0.000106148	TBC1D8
ENSG00000204701	6.70592	0.795478	0.415518	0.00439811	0.0211602	OR2J3
ENSG00000204791	36.7501	3.39081	0.865187	1.60268e-07	7.18841e-06	SMPD5
ENSG00000204933	61.599	3.66085	1.66848	6.3172e-06	0.000129667	CD177P1
ENSG00000204936	7139.82	6.86939	0.966613	2.85871e-18	3.10699e-14	CD177
ENSG00000205038	361.719	1.51555	0.437613	5.57037e-06	0.000117442	PKHD1L1
ENSG00000205126	2.68281	0.730296	0.810115	0.0149086	0.0536092	ACCSL
ENSG00000205177	2.62783	1.19023	1.10063	0.0022985	0.0129941	C11orf91
ENSG00000205269	1340.63	0.968587	0.186264	1.04713e-08	8.92608e-07	TMEM170B
ENSG00000205423	613.416	1.00766	0.248072	2.20259e-06	5.69295e-05	CNEP1R1
ENSG00000205502	1.34869	0.659	0.777021	0.0208338	0.0692135	C2CD4B
ENSG00000206047	15156.9	3.7883	0.909354	5.5013e-08	3.25836e-06	DEFA1
ENSG00000206560	780.904	0.655401	0.227909	0.000586213	0.00452664	ANKRD28
ENSG00000211592	15553.9	0.866385	0.525872	0.00540264	0.0246717	IGKC
ENSG00000211598	553.434	1.28045	0.759335	0.00109624	0.0073321	IGKV4-1
ENSG00000211638	68.5083	1.96724	0.954501	0.000102472	0.00117049	IGLV8-61
ENSG00000211640	70.5997	1.64563	0.77688	0.000175443	0.0017746	IGLV6-57
ENSG00000211642	13.2782	0.660822	0.78298	0.0204358	0.0682356	IGLV10-54
ENSG00000211659	124.543	0.849138	0.623135	0.00835768	0.0345343	IGLV3-25
ENSG00000211668	205.886	1.2696	0.719471	0.000999446	0.0068296	IGLV2-11
ENSG00000211675	1547.6	0.998384	0.576541	0.00277084	0.0149084	IGLC1
ENSG00000211677	6603.41	0.88824	0.566474	0.00555181	0.0251848	IGLC2
ENSG00000211679	2414	0.655072	0.435306	0.0169856	0.0589613	IGLC3
ENSG00000211893	1416.47	0.677294	0.659172	0.0222201	0.0725876	IGHG2
ENSG00000211897	459.192	0.783055	0.66776	0.0127966	0.0476795	IGHG3
ENSG00000212864	20.2191	0.7235	0.438156	0.00986408	0.0391861	RNF208
ENSG00000213083	11.4626	2.34803	1.28888	8.31601e-05	0.000995396	VPS26CP1
ENSG00000213085	132.191	0.820104	0.441743	0.00448475	0.0214914	CFAP45
ENSG00000213172	44.0998	0.67121	0.443829	0.0156091	0.0554855
ENSG00000213204	71.4541	0.701339	0.214409	0.000128519	0.00140165
ENSG00000213246	967.471	0.655217	0.157679	4.66268e-06	0.000101796	SUPT4H1
ENSG00000213341	711.61	0.817187	0.210386	7.98512e-06	0.00015581	CHUK
ENSG00000213347	972.002	1.29656	0.319369	1.0894e-06	3.22618e-05	MXD3
ENSG00000213386	5.18617	1.62666	1.02525	0.000490819	0.00393546
ENSG00000213478	1.6969	0.670038	0.76276	0.0204892	0.0683943	CFL1P2
ENSG00000213549	11.2476	1.15405	0.458575	0.000288934	0.00262237
ENSG00000213625	1213.65	0.825177	0.164957	4.29368e-08	2.67426e-06	LEPROT
ENSG00000213639	4486.39	0.863573	0.241095	2.28144e-05	0.000356519	PPP1CB
ENSG00000213714	34.8331	0.833773	0.230857	2.24095e-05	0.000352217	FAM209B
ENSG00000213722	86.5734	0.652701	0.93684	0.0128393	0.0478054	DDAH2
ENSG00000213931	10.1704	0.825968	0.87492	0.00948099	0.0380508	HBE1
ENSG00000213937	109.873	0.846722	0.267297	0.000108158	0.00122322	CLDN9
ENSG00000213999	86.6278	0.737705	0.27534	0.000770464	0.00561994	MEF2B
ENSG00000214050	8.58397	0.720389	0.402852	0.00774599	0.0325173	FBXO16
ENSG00000214189	26.8308	1.35984	0.803386	0.000850778	0.00604753	ZNF788P
ENSG00000214212	1019.47	0.682094	0.230359	0.000398994	0.00336813	C19orf38
ENSG00000214237	5.26875	3.30304	1.21659	4.41127e-06	9.76453e-05	MINDY4B
ENSG00000214456	807.34	1.59802	0.445287	2.83262e-06	6.93386e-05	PLIN5
ENSG00000214558	12.2714	0.918964	0.342816	0.000399401	0.00336935	ZC3H11C
ENSG00000214796	1.34588	1.16384	0.996779	0.00261777	0.0142827	TUBA5P
ENSG00000214975	27.1854	0.896773	0.543398	0.00474207	0.0224523	PPIAP29
ENSG00000215048	16.0583	17.5514	6.39274	1.15616e-06	3.35534e-05	HLA-DPB1
ENSG00000215114	2922.22	1.21909	0.259147	7.56664e-08	4.10165e-06	UBXN2B
ENSG00000215156	95.7	2.58766	0.536594	3.01759e-09	3.43421e-07
ENSG00000215302	104.952	0.626068	0.342231	0.0106301	0.0415287	WHAMMP4
ENSG00000215472	29.5418	0.663925	0.796711	0.0196112	0.066084	RPL17-C18orf32
ENSG00000215717	1003.97	0.69009	0.170415	6.37218e-06	0.000130549	TMEM167B
ENSG00000216316	58.0698	0.718679	0.255433	0.000551017	0.00432399	RPL13AP15
ENSG00000217083	21.8117	1.40417	0.639483	0.000282158	0.00257592	MTCO2P33
ENSG00000217128	3250.04	1.23556	0.230288	2.515e-09	3.02036e-07	FNIP1
ENSG00000217159	12.3105	1.17592	0.471314	0.000284482	0.00259604	LARP1P1
ENSG00000217275	33.8462	2.75922	0.51272	1.88906e-10	4.36834e-08
ENSG00000217512	22.663	0.789099	0.319372	0.00115326	0.00760341
ENSG00000217555	1144.02	1.28995	0.251241	7.6203e-09	7.10912e-07	CKLF
ENSG00000217929	1589.32	1.09698	0.294111	6.70761e-06	0.000136265	SEPTIN14P6
ENSG00000218189	2.83038	0.671566	0.994273	0.0096238	0.0384687	POM121L14P
ENSG00000218690	1.72571	0.786281	0.732237	0.012671	0.0474062	H2AC10P
ENSG00000218813	1.53291	0.711537	0.803996	0.0161811	0.0569141
ENSG00000219814	23.6701	0.934896	0.655411	0.00542441	0.0247347	RPL23AP47
ENSG00000220008	96.2558	0.698797	0.2138	0.000131026	0.00142121	LINGO3
ENSG00000220494	11.9092	1.09556	0.576902	0.00143172	0.00899199	YAP1P1
ENSG00000221869	2345.08	1.04494	0.306944	2.58097e-05	0.000390142	CEBPD
ENSG00000221986	3.54422	0.775159	0.767631	0.0130728	0.0485333	MYBPHL
ENSG00000222009	305.899	0.878654	0.344085	0.000660844	0.00497223	BTBD19
ENSG00000223350	12.6487	1.03826	0.944868	0.00414696	0.0202522	IGLV9-49
ENSG00000223417	64.8939	0.610708	0.22202	0.00104659	0.0070717	TRIM49D1
ENSG00000223549	5.26766	1.29951	0.624475	0.000498789	0.00398609	MTND5P28
ENSG00000223584	17.5378	1.05233	0.493776	0.00103932	0.00704008	TVP23CP1
ENSG00000223609	3971.42	1.03563	0.715143	0.00353783	0.0179342	HBD
ENSG00000223654	603.197	0.769871	0.584051	0.0125097	0.0469239	FLOT1
ENSG00000223819	53.3146	0.86623	0.270523	9.00543e-05	0.00105869	PPIAP89
ENSG00000224025	11.1912	0.642144	0.471242	0.0219713	0.0720177
ENSG00000224067	92.9635	2.44105	0.545613	1.58887e-08	1.19921e-06
ENSG00000224080	19.2142	0.997664	0.300925	4.04732e-05	0.00055611	UBE2FP1
ENSG00000224081	353.657	1.06705	0.277418	4.58824e-06	0.000100539	SLC44A3-AS1
ENSG00000224083	434.055	1.41247	0.2553	6.70898e-10	1.12507e-07	MTCO1P11
ENSG00000224159	8.49662	0.941108	0.531119	0.00323851	0.0167848	HMGB1P9
ENSG00000224273	5.53633	1.25159	0.836303	0.00156354	0.00963339	RABGEF1P3
ENSG00000224552	175.645	0.860856	0.33681	0.000699255	0.00519293	ABHD16A
ENSG00000224672	49.0155	1.24151	0.370941	1.81959e-05	0.000299721	RPL17P10
ENSG00000224940	23.7799	2.11611	0.844681	2.76179e-05	0.000412031	PRRT4
ENSG00000225008	5.94654	1.37745	0.700152	0.000493764	0.00395466	TWF1P2
ENSG00000225314	35.7955	0.926018	0.402775	0.00109966	0.00734133	CDCA3P1
ENSG00000225402	3.51058	0.616365	0.527696	0.0300406	0.0906931
ENSG00000225422	9.71617	2.61409	0.824608	2.39448e-06	6.10184e-05	RBMS1P1
ENSG00000225447	59.3661	0.712032	0.238696	0.000329164	0.00290383	RPS15AP10
ENSG00000225568	18.2936	0.689184	0.358696	0.00669194	0.0291401
ENSG00000225697	343.174	1.11863	0.392001	0.000126093	0.00138289	SLC26A6
ENSG00000225808	62.226	1.13937	0.274972	1.13208e-06	3.31237e-05	DNAJC19P5
ENSG00000225840	286.247	0.868454	0.622835	0.00744611	0.0315325
ENSG00000225873	595.553	1.77005	0.422348	1.67171e-07	7.43109e-06	C3orf86P
ENSG00000225901	13.2194	1.33498	0.456066	5.2394e-05	0.000682787	MTND2P9
ENSG00000226241	3.88036	0.637694	0.737731	0.0244814	0.0778683
ENSG00000226254	5.84964	1.35701	0.627474	0.000349965	0.00305142	PTP4A1P3
ENSG00000226259	9.14951	0.741014	1.04501	0.00713607	0.0305288	GTF2H2B
ENSG00000226289	4.06631	0.893	0.658443	0.00692903	0.0298357	CDCA4P3
ENSG00000226318	93.2153	0.640785	0.203444	0.00025246	0.00236116	RPS3AP38
ENSG00000226479	1195.18	0.875583	0.22476	6.33415e-06	0.000129892	TMEM185B
ENSG00000226634	164.537	0.695819	0.5277	0.0178216	0.0612276	DDAH2
ENSG00000226651	3236.47	1.26798	0.239266	3.35044e-09	3.69688e-07	CLIC1
ENSG00000226668	0.950457	0.728568	0.810182	0.0150052	0.0538676
ENSG00000226949	3.27298	0.741119	0.718801	0.0157665	0.0558899	OR6K5P
ENSG00000226987	6.67678	0.860231	0.41089	0.00230008	0.0129963
ENSG00000227001	83.9306	0.720039	0.226231	0.000162648	0.00167638	NBPF2P
ENSG00000227032	128.753	0.855745	0.337528	0.000754572	0.00552632	RPS2P36
ENSG00000227268	127.386	0.628605	0.189352	0.000146502	0.00154738	KLLN
ENSG00000227315	41.4819	0.735111	1.06739	0.00648112	0.028442	NEU1
ENSG00000227383	81.9115	0.920884	0.350054	0.000458555	0.00374019	RPL35AP2
ENSG00000227560	13.8839	0.725573	0.404787	0.00751584	0.0317629	RPS15AP30
ENSG00000227730	73.253	1.48921	0.309789	2.35698e-08	1.63686e-06	MTND6P5
ENSG00000228097	101.985	1.0934	0.306817	1.26738e-05	0.000227678	MTATP6P11
ENSG00000228166	184.648	1.24675	0.255317	2.98785e-08	1.98614e-06	MTND1P11
ENSG00000228278	33.6372	1.31358	0.744243	0.000869319	0.00614317	ORM2
ENSG00000228430	24.5213	0.670252	0.27045	0.00180243	0.0107695
ENSG00000228446	83.4586	0.667642	0.194713	8.32969e-05	0.000995396	ANKRD49P1
ENSG00000228463	1115.33	0.784202	0.264736	0.000267684	0.00247592
ENSG00000228716	467.671	1.08051	0.318268	2.41611e-05	0.000372725	DHFR
ENSG00000228964	420.331	24.8399	3.26391	1.0046e-14	2.18371e-11	HLA-B
ENSG00000228974	1.78207	1.81976	1.31381	0.000374768	0.00321355
ENSG00000229054	23.7636	0.69903	0.237549	0.000395367	0.00334225	RPS29P14
ENSG00000229216	19.1104	0.618666	0.325014	0.00936837	0.0376972	PPIAP9
ENSG00000229253	73.5402	0.687451	0.864473	0.0153027	0.054602	ZBTB22
ENSG00000229314	568.43	1.83807	0.675516	2.48803e-05	0.000380862	ORM1
ENSG00000229419	101.454	0.977024	0.458087	0.00135975	0.0086272	RALGAPA1P1
ENSG00000229644	2294.98	1.44698	0.625461	0.000190097	0.001892	NAMPTP1
ENSG00000229648	18.909	1.80824	0.538136	3.61461e-06	8.34371e-05	RPSAP22
ENSG00000229706	19.1104	0.618666	0.325014	0.00936837	0.0376972	PPIAP9
ENSG00000229808	155.839	0.679719	0.269837	0.00154644	0.00954001
ENSG00000229833	255.155	0.652449	0.302492	0.00451141	0.0216001	PET100
ENSG00000229894	2.74999	1.3715	1.09771	0.00131094	0.00839346	GK3
ENSG00000229899	109.684	1.30778	0.295782	2.26197e-07	9.24219e-06
ENSG00000230021	1908.82	1.95294	0.393419	2.78525e-09	3.28621e-07
ENSG00000230034	11.5034	20.4867	4.61158	1.27677e-07	6.05966e-06	PSMB8
ENSG00000230143	119.64	0.657078	0.343502	0.00779771	0.0326776	FLOT1
ENSG00000230162	3.91157	1.09658	0.679876	0.00229126	0.01296	CT45A11P
ENSG00000230225	161.577	1.36726	0.303816	1.36749e-07	6.40273e-06	MTND5P14
ENSG00000230359	20.2432	1.25537	0.357964	1.00348e-05	0.000187556	TPI1P2
ENSG00000230425	2.06041	0.717104	0.950716	0.0107937	0.0420076	RSU1P1
ENSG00000230593	4.64988	0.979307	0.545355	0.0026737	0.0144969	PPIAP40
ENSG00000230685	2837.04	0.61393	0.220785	0.000941572	0.00651399	CLIC1
ENSG00000230783	9.27784	0.692109	0.347285	0.00564016	0.0254727	RPS3AP13
ENSG00000230829	4.37521	1.4054	1.27518	0.0011099	0.0073768
ENSG00000231047	58.4254	1.18123	0.495925	0.000371419	0.00319364	GCNT1P3
ENSG00000231123	19.3063	1.17406	0.469248	0.000281098	0.0025684	SPATA20P1
ENSG00000231325	30.4208	0.668008	0.372268	0.00954743	0.0382619	LY6G5C
ENSG00000231615	57.6104	1.08196	0.365159	0.000101141	0.00116016
ENSG00000231665	7.37245	0.724316	0.539994	0.0151961	0.0543642	OGFOD1P1
ENSG00000231744	7.24625	0.632683	0.471099	0.0235404	0.075695
ENSG00000231947	1.017	0.625096	0.739721	0.025704	0.0807823	MTND2P24
ENSG00000232125	21.5854	2.14546	0.875575	3.05186e-05	0.000447627	DYTN
ENSG00000232273	1.23658	1.11726	0.945107	0.00309755	0.0162597	FTH1
ENSG00000232280	2566.11	1.31629	0.318357	7.60433e-07	2.43081e-05	FLOT1
ENSG00000232334	253.317	0.708743	0.264943	0.000874132	0.00616515
ENSG00000232373	73.7239	0.770753	0.309403	0.00116837	0.00766585	MTCYBP3
ENSG00000232407	33.6772	1.06926	0.315351	2.53105e-05	0.000386087	PPIAP70
ENSG00000232450	79.2161	2.15462	0.404938	2.72202e-10	5.91685e-08
ENSG00000232528	249.926	1.10155	0.308838	1.22597e-05	0.000221336
ENSG00000232587	264.061	0.703269	0.179894	1.09115e-05	0.000200494	EEF1A1P3
ENSG00000232599	18.0639	2.52812	0.918185	8.68159e-06	0.000166706
ENSG00000232915	26.7829	0.993988	0.372912	0.000324959	0.00287438	RNF14P1
ENSG00000233013	575.014	0.816769	0.31996	0.000827304	0.00592524	FAM157B
ENSG00000233056	22.7088	0.669815	0.370594	0.00922849	0.0372654	ERVH48-1
ENSG00000233072	13.7186	0.924817	0.425954	0.00150732	0.00935866	RPS15AP6
ENSG00000233076	196.64	1.17351	0.690164	0.00152888	0.00946011	DDAH2
ENSG00000233287	2.99832	0.657793	0.611319	0.0248516	0.0787232
ENSG00000233317	17.072	1.04661	0.450543	0.000677203	0.00506202	MTCO3P1
ENSG00000233369	4083.28	0.783637	0.2039	1.05933e-05	0.000195972	GTF2IP4
ENSG00000233419	1.47283	0.675194	0.739739	0.0208015	0.0691696	IFITM3P7
ENSG00000233595	4.25721	1.98186	1.05636	0.000144556	0.00153259	MTND2P29
ENSG00000233750	81.032	0.640767	0.273831	0.00296746	0.0156981	CICP27
ENSG00000234000	307.319	20.2701	3.5691	4.27883e-09	4.53702e-07	PPP1R18
ENSG00000234009	19.5256	0.988379	0.347259	0.000193886	0.00192179	RPL5P34
ENSG00000234232	3.16317	0.782488	0.864744	0.0112287	0.0432225	PDE4DIPP7
ENSG00000234282	15.0164	0.711437	0.433797	0.0105982	0.0414264
ENSG00000234340	19.0931	0.616038	0.283788	0.00508288	0.0235436
ENSG00000234358	30.8899	1.38293	0.429342	1.83421e-05	0.000300907	RPL7AP42
ENSG00000234383	66.2055	0.7062	0.409693	0.00931509	0.0375384	CTBP2P8
ENSG00000234415	3.37073	1.73866	1.31073	0.000465513	0.00377711	RPL5P7
ENSG00000234424	23.604	0.932244	0.604423	0.00478531	0.0226028
ENSG00000234518	75.1544	0.783272	0.294787	0.000692045	0.00514818	PTGES3P1
ENSG00000234534	72.8822	1.26595	0.276913	1.26645e-07	6.03701e-06	CSNK1G2P1
ENSG00000234745	10829.3	0.766011	0.733741	0.0139231	0.0508394	HLA-B
ENSG00000234788	13.6999	0.74433	0.442104	0.00851953	0.035067	HSPA8P3
ENSG00000234816	3.69315	1.08377	0.725744	0.00280397	0.0150382	H2AC5P
ENSG00000234895	1.92283	0.758936	0.817323	0.0132106	0.0489658	OR52X1P
ENSG00000235039	1.61096	0.997638	0.873022	0.00492594	0.0230494	MTND6P12
ENSG00000235090	49.125	0.668714	0.398019	0.0118729	0.0451454	RPL7L1P3
ENSG00000235098	10.1941	0.709733	0.368277	0.0060683	0.0270744	ANKRD65
ENSG00000235568	7466.22	0.623511	0.192515	0.000199713	0.00196545	NFAM1
ENSG00000235655	115.134	22.1627	2.80888	1.37101e-15	3.72522e-12	H3P6
ENSG00000235750	4031.72	0.734911	0.208489	4.43714e-05	0.000596476	KIAA0040
ENSG00000235912	28.5437	0.977106	0.563999	0.00300665	0.0158672
ENSG00000235917	146.441	1.39335	0.277132	1.02716e-08	8.86005e-07	MTCO2P11
ENSG00000235925	2.28763	1.34691	1.27053	0.00128078	0.00823676	LY6G6C
ENSG00000235995	1.19717	0.901515	0.935405	0.00672022	0.0292291	UBE2V1P6
ENSG00000236073	3.89745	0.786559	0.49992	0.00851875	0.035067
ENSG00000236085	4.01863	0.667508	1.00263	0.00926753	0.0373883	ACTG1P4
ENSG00000236187	12.5374	0.947748	0.346551	0.000309278	0.00275411	GJA6P
ENSG00000236252	10.0571	0.770069	0.353565	0.00266368	0.0144643
ENSG00000236254	217.98	1.44427	0.260159	5.56189e-10	9.7499e-08	MTND4P14
ENSG00000236271	936.628	1.66433	0.405676	3.26083e-07	1.24395e-05	FLOT1
ENSG00000236409	35.4742	1.94362	0.372187	7.42054e-10	1.16585e-07	NRADDP
ENSG00000236438	811.266	0.862026	0.351953	0.000935351	0.00648126	FAM157A
ENSG00000236567	183.265	0.994319	0.267305	9.14418e-06	0.000174052	TCF3P1
ENSG00000236785	89.7966	2.92356	0.789878	3.70884e-07	1.36642e-05	SDR42E1P5
ENSG00000237094	12.7208	2.39566	0.771022	3.42337e-06	8.03469e-05
ENSG00000237110	0.956802	0.623402	0.80961	0.0218556	0.0717635	TAAR9
ENSG00000237135	220.934	1.78803	0.458662	5.2586e-07	1.7988e-05	DDX10P1
ENSG00000237155	255.317	0.847443	0.686282	0.00921684	0.0372322	IER3
ENSG00000237169	28.2931	1.02095	0.377533	0.000266143	0.00246387	RPL12P27
ENSG00000237273	2.40317	0.920172	0.814649	0.00682795	0.0295477	RSL24D1P8
ENSG00000237470	3.11812	0.963191	0.738656	0.00535705	0.0245281	DCLRE1CP1
ENSG00000237649	56.5394	1.70946	0.578836	1.69455e-05	0.000284435	KIFC1
ENSG00000237711	187.966	1.48851	0.283179	2.44839e-09	2.97322e-07	MTCO3P11
ENSG00000237719	1.43797	0.657389	0.716933	0.0232219	0.075014
ENSG00000237765	406.826	0.879931	0.261691	4.88968e-05	0.000645728	FAM200B
ENSG00000237788	183.593	0.73945	0.220575	8.26854e-05	0.000990266
ENSG00000237827	101.532	1.08977	0.274089	2.56722e-06	6.39761e-05	RPS15AP29
ENSG00000237833	5.07482	0.958794	0.768665	0.00563565	0.0254629	ETS2P1
ENSG00000238061	18.8355	0.684674	0.254518	0.000920811	0.00640296
ENSG00000238152	19.4107	1.21061	0.511906	0.000351307	0.00305821	OR7E140P
ENSG00000239264	2724.22	0.645215	0.459825	0.020566	0.0685964	TXNDC5
ENSG00000239511	24.5394	1.42587	0.8463	0.000712201	0.00527286	POM121L7P
ENSG00000239521	90.9353	0.641301	0.184742	7.95868e-05	0.000957108	CASTOR3P
ENSG00000239642	10.9606	0.620914	0.84451	0.0197296	0.0663667	MEIKIN
ENSG00000239839	3654.17	2.56084	1.21495	3.72101e-05	0.000521493	DEFA3
ENSG00000239887	45.802	2.49716	0.677919	4.32092e-07	1.5499e-05	C1orf226
ENSG00000239893	2.49857	0.771762	0.667072	0.013582	0.0499885	ZNF736P9Y
ENSG00000239998	1052.45	0.724015	0.369113	0.00530757	0.0243758	LILRA2
ENSG00000240003	24.5524	1.41196	0.478851	3.90609e-05	0.000541152	RPL7P24
ENSG00000240047	28.82	1.55351	0.466951	7.92134e-06	0.000154705	RPS3AP32
ENSG00000240531	109.148	0.678427	0.314008	0.00401513	0.0197593	RPL21P123
ENSG00000240669	60.3774	0.979654	0.324461	0.000115734	0.0012921
ENSG00000240809	79.2596	0.734827	0.254853	0.000415369	0.00346864	CAP1P1
ENSG00000240934	5.18115	1.03193	0.607515	0.00256865	0.0140997
ENSG00000240950	2.91718	0.80312	0.934936	0.00912044	0.0369385	RPL8P3
ENSG00000241157	109.86	1.38965	0.262094	2.49535e-09	3.01341e-07	RPL32P32
ENSG00000241170	113.963	0.918165	0.268757	3.57155e-05	0.000507086	RPL31P46
ENSG00000241286	179.94	0.813634	0.22349	2.14293e-05	0.000341251	RPL29P25
ENSG00000241318	4.10524	0.682862	0.776752	0.0189867	0.0643582	WDR82P2
ENSG00000241319	16.5634	0.737631	0.345963	0.00338556	0.0173553	SETP6
ENSG00000241597	25.9518	0.939123	0.405573	0.00100673	0.00687505
ENSG00000241627	1.72898	1.1398	0.965574	0.00285364	0.0152145	UBQLN4P1
ENSG00000241635	83.5653	0.660136	0.216577	0.000328011	0.00289598	UGT1A1
ENSG00000241721	34.3913	0.936217	0.40285	0.000995802	0.00681112	SUMO1P1
ENSG00000241828	4.08825	0.862739	0.793599	0.0087959	0.0359054
ENSG00000241917	4.01364	0.868117	0.675136	0.00815438	0.0339291
ENSG00000241942	1.04783	0.767332	0.822229	0.0127007	0.0474519	RPS20P20
ENSG00000242092	47.5791	22.2211	3.26747	4.62988e-12	2.64841e-09	HLA-DMB
ENSG00000242285	5.87789	0.826419	0.625043	0.00958795	0.0383818	RPL6P8
ENSG00000242324	216.443	1.29017	0.276166	7.50186e-08	4.0815e-06
ENSG00000242525	51.3686	0.86093	0.249749	3.81547e-05	0.000531306	OR7E100P
ENSG00000242534	168.967	0.606136	0.489733	0.0299896	0.090577	IGKV2D-28
ENSG00000242550	146.799	1.57435	0.494511	1.18971e-05	0.000215506	SERPINB10
ENSG00000242583	27.1904	0.634444	0.351442	0.0107792	0.0419754	KMT5AP3
ENSG00000242616	943.127	1.79505	0.376543	1.14616e-08	9.47307e-07	GNG10
ENSG00000242661	17.9374	1.94094	0.537374	1.09686e-06	3.2307e-05	RPS3AP43
ENSG00000242948	33.2512	0.642117	0.301569	0.00504033	0.0234056	EPS15P1
ENSG00000242979	4.08921	0.652783	0.472115	0.020377	0.0680952	RPS15AP18
ENSG00000242986	3.62164	1.09483	0.880272	0.00331152	0.0170696	RPL21P99
ENSG00000243130	2.51863	0.989983	1.14186	0.00351585	0.017873	PSG11
ENSG00000243284	10.1559	0.718131	0.611099	0.0176621	0.0607952	VSIG8
ENSG00000243302	4995.46	0.846136	0.292685	0.000269922	0.00249037
ENSG00000243414	146.672	0.644508	0.36298	0.0109634	0.0424849	TICAM2
ENSG00000243417	11.8755	1.04117	0.519805	0.00142306	0.00895834	RPS3AP18
ENSG00000243469	1.55502	0.885936	0.870651	0.00764338	0.0321922	RPL7P51
ENSG00000243607	20.6655	1.16461	0.341199	1.79435e-05	0.000297285	RPL35AP26
ENSG00000243609	143.874	0.665048	0.26767	0.00180943	0.0107893	RPS2P44
ENSG00000243627	22.5503	2.12281	0.810777	2.01639e-05	0.000324876	SMIM34
ENSG00000243646	2845.51	0.937857	0.219468	1.05383e-06	3.14659e-05	IL10RB
ENSG00000243648	9.31953	2.04707	1.05845	0.000115279	0.001289
ENSG00000243695	22.9198	0.640337	0.461934	0.021515	0.0708699
ENSG00000243806	71.0319	2.44931	0.338045	8.613e-16	2.67458e-12	RPL7P18
ENSG00000243979	9.90338	0.930036	0.390692	0.000880706	0.00619544
ENSG00000244115	293.889	1.43252	0.341176	4.26556e-07	1.54505e-05	DNAJC25-GNG10
ENSG00000244361	22.1131	1.52315	0.40245	1.71077e-06	4.6195e-05	RPL30P7
ENSG00000244482	124.928	2.4429	1.39232	7.65765e-05	0.000930433	LILRA6
ENSG00000244515	1.30572	0.811684	0.766161	0.0111351	0.0429462	KRT18P34
ENSG00000245848	687.062	0.639348	0.237609	0.00110928	0.0073768	CEBPA
ENSG00000245958	61.5256	1.47829	0.425526	5.97482e-06	0.00012464	SEPTIN7P14
ENSG00000248099	51.4667	1.13635	0.329715	1.72507e-05	0.00028889	INSL3
ENSG00000248196	4.93768	0.810584	0.536028	0.00837059	0.0345653
ENSG00000248401	1.99471	0.999935	0.809942	0.00479081	0.0226076
ENSG00000248452	1.4204	0.600764	0.742423	0.028216	0.0865186
ENSG00000248593	13.3648	0.725897	0.372391	0.00541048	0.0246919	DSTNP2
ENSG00000248651	5.43675	3.41772	1.10505	1.67677e-06	4.55031e-05	GCSHP1
ENSG00000248697	49.0282	1.41706	0.283586	1.12855e-08	9.43511e-07	TOX4P1
ENSG00000248769	495.001	3.44417	0.492909	2.7405e-14	5.41548e-11
ENSG00000248780	20.9042	2.7865	0.859276	1.73882e-06	4.68362e-05	ARL4AP2
ENSG00000248791	98.4739	1.5084	0.444063	7.13311e-06	0.000143037
ENSG00000248863	59.0618	1.1373	0.282495	1.86067e-06	4.90926e-05
ENSG00000249072	84.414	1.44557	0.683419	0.000298325	0.00268073
ENSG00000249138	394.364	1.40872	0.403163	6.80824e-06	0.000138051	SLED1
ENSG00000249274	67.3325	0.616088	0.241602	0.00184848	0.0109543	PDLIM1P4
ENSG00000249437	5557.99	2.52906	0.432792	1.09425e-11	5.06078e-09	NAIP
ENSG00000249624	877.379	0.780549	0.184694	2.08942e-06	5.43925e-05	IFNAR2-IL10RB
ENSG00000249626	4.39754	1.03679	0.594895	0.00234764	0.0132101	PPP4R2P4
ENSG00000249853	5.29488	0.858681	1.22071	0.00311867	0.0163311	HS3ST5
ENSG00000249863	145.1	0.911439	0.275368	5.34383e-05	0.000693071
ENSG00000249931	50.0341	0.760844	0.322128	0.00172533	0.0104234	GOLGA8K
ENSG00000250011	173.848	0.998319	0.264821	7.43656e-06	0.000147894	HMGB1P3
ENSG00000250130	86.4119	0.609591	0.194364	0.000302688	0.00271321	GAPDHP43
ENSG00000250138	4981.04	2.67103	0.439239	2.94732e-12	1.87599e-09
ENSG00000250254	70.369	0.627853	0.304379	0.00627697	0.0277604	PTTG2
ENSG00000250461	54.974	1.07237	0.393051	0.000210472	0.00205158
ENSG00000250517	86.8477	0.696861	0.326269	0.0039548	0.0195145	LDHAL6CP
ENSG00000250575	3144.01	0.829933	0.30893	0.000534956	0.00422081
ENSG00000250644	156.992	0.677093	0.261173	0.00126636	0.00815619
ENSG00000250722	27.987	0.823862	0.528126	0.00739026	0.0313509	SELENOP
ENSG00000250765	33.646	3.66004	1.39762	3.31202e-06	7.81688e-05	SEPTIN14P5
ENSG00000250869	28.98	1.06329	0.231406	1.78573e-07	7.74777e-06
ENSG00000250995	54.872	0.761561	0.242647	0.000161603	0.00166919	TMEM30BP1
ENSG00000251429	31.6932	0.634071	0.342337	0.00979242	0.0389493	AIDAP2
ENSG00000251441	650.402	0.874283	0.262799	5.65863e-05	0.000728251	RTEL1P1
ENSG00000251473	10.9018	2.71296	1.28285	2.94928e-05	0.00043434
ENSG00000251682	227.884	1.18767	0.261652	1.76007e-07	7.65174e-06
ENSG00000251705	730.876	2.00867	0.760273	2.25593e-05	0.000353516	RNA5-8SP6
ENSG00000253166	58.9681	1.2863	0.36353	8.23671e-06	0.000159858
ENSG00000253234	5.61678	0.75916	0.672315	0.0145355	0.0525721	IGLV2-5
ENSG00000253250	71.0023	2.19857	0.453387	3.07811e-09	3.48484e-07	C8orf88
ENSG00000253276	606.163	1.31369	0.326202	1.18937e-06	3.41522e-05	CCDC71L
ENSG00000253326	716.913	0.655164	0.266743	0.00204008	0.0118065
ENSG00000253620	33.9842	1.73909	0.54407	7.37235e-06	0.000146886
ENSG00000253677	2.48591	0.816863	1.02636	0.00684999	0.0296197	UBE2HP1
ENSG00000253755	404.558	0.850422	0.739453	0.00933554	0.0376138	IGHGP
ENSG00000254017	142.514	1.12919	0.27253	1.16106e-06	3.36507e-05	IGHEP2
ENSG00000254087	12646.2	0.804421	0.249183	0.000101445	0.00116242	LYN
ENSG00000254090	3.6361	0.870624	0.648687	0.00773381	0.0324913	MTND2P32
ENSG00000254132	10.9688	0.956004	0.484534	0.00207942	0.0119673	MTND6P3
ENSG00000254413	315.795	0.632315	0.183922	9.36938e-05	0.00109261	CHKB-CPT1B
ENSG00000254415	3199.1	0.898557	0.428174	0.00196656	0.0114819	SIGLEC14
ENSG00000254470	5885.61	0.89369	0.21007	1.29393e-06	3.69593e-05	AP5B1
ENSG00000254565	9.20114	0.898699	0.432549	0.00206076	0.0118917	MTND2P26
ENSG00000254708	8.5086	0.852484	0.467955	0.00421259	0.0204715	MMADHCP2
ENSG00000254709	1621.75	0.969489	0.57757	0.0033807	0.0173438	IGLL5
ENSG00000254719	12.3946	0.828147	0.698614	0.0102772	0.0404555
ENSG00000254737	410.575	0.600304	0.19878	0.000466098	0.00378043	OR10G4
ENSG00000254788	142.162	1.14801	0.284466	1.74145e-06	4.68489e-05	CKLF-CMTM1
ENSG00000254979	23.196	1.00913	0.733275	0.00420783	0.020453
ENSG00000255104	27.7656	0.76108	0.318226	0.00159216	0.00977374	ZNF286A-TBC1D26
ENSG00000255221	47.1401	1.09018	0.512745	0.000918568	0.00639114	CARD17P
ENSG00000255423	299.703	1.2506	0.277694	1.79385e-07	7.76753e-06	EBLN2
[truncated: 316 more rows]
