# Supplementary material for: Integrated Transcriptomic Analysis of S100A8/A9 as a Key Biomarker and Therapeutic Target in Sepsis Pathogenesis and AI Drug Repurposing
Source: Int J Mol Sci. 2025 Nov 19;26(22):11186. doi: 10.3390/ijms262211186 (PMC12653820; doi:10.3390/ijms262211186)
Supplement: Supplementary file 1 [file ijms-26-11186-s001.zip › Supplementary Table S2.xlsx]

## Sheet: Sheet1
	Average gene expression level
Gene Name	control_group	survived_septic_patient_group	non_survived_septic_patient_group
S100A9	3.5	345.5	791
MT-CO2	143.5	194.667	688.5
MT-RNR2	97.5	180.667	612
MT-CO3	143	166	626
MALAT1	904	1267.83	1401.5
S100A8	2	214.333	422
MT-ATP6	94.7132	142.368	350.441
FTH1	84.5	343.665	178.248
FTL	42	273.5	228.75
MT-RNR1	34	86	263.25
MT-ND1	43.5	69.662	229.97
MT-ND4	66	86.5	222.5
MT-CYB	95.5	97.6667	243.5
MT-ND3	40	78.5	197
MT-CO1	180.5	143.309	293.39
TMSB4X	25	128.833	49
ACTB	10.5	112.833	80
MT-ND2	29.463	63.888	122.083
TMSB10	13.5	106.667	64.75
NEAT1	28.5	89.5	118
AHR	0.5	58.1053	85.408
RPS12	127	89.3333	42
B2M	63.495	134.292	63.0536
EEF1A1	138.5	101.167	60.25
MTATP6P1	15.7868	35.299	88.0587
RPL10	110.057	85.8187	37.75
RPS3A	93.4861	46.8333	24
RPL13	132.5	82.1667	64.991
S100A6	4.5	71.3333	54.5
RPS27A	98	63.1653	30.25
RPL30	92.5	60	27.5
S100A4	11.5	74.6667	34.25
RPL21	95.494	48.5	35.0203
LGALS1	1.5	30.8333	61.25
RPS8	87.5	60.8333	30
RPL11	78.5	55.6667	22.5
RPS23	86.5	54.3333	31
RPS27	71.4458	63.7171	20.3333
RPS15A	68	59.1667	20
SRGN	5.5	37.5	54.5
KLF6	6.5	23	54.75
TPT1	109.5	72.8333	64.25
GAPDH	4	23.3333	50.25
RPL32	81.5	50.6667	37
NAMPT	12	52.1613	49.6266
RPL3	63.5	35.1667	19.25
RPS6	68.5	44.1667	23.75
VIM	11.5	45	53.5
RPL26	69	50	25
MT-ND5	8.5	34.8333	51.5
