# Supplementary material for: Integrated Transcriptomic Analysis of S100A8/A9 as a Key Biomarker and Therapeutic Target in Sepsis Pathogenesis and AI Drug Repurposing
Source: Int J Mol Sci. 2025 Nov 19;26(22):11186. doi: 10.3390/ijms262211186 (PMC12653820; doi:10.3390/ijms262211186)
Supplement: Supplementary file 1 [file ijms-26-11186-s001.zip › Supplementary Table S3.xlsx]

## Sheet: Sheet1
ID	Description	GeneRatio	BgRatio	RichFactor	FoldEnrichment	zScore	pvalue	p.adjust	qvalue	geneID	Count
HALLMARK_TNFA_SIGNALING_VIA_NFKB	TNFA_SIGNALING_VIA_NFKB	78/1021	196/4061	0.397959	1.58287	4.84692	2.61471e-06	0.000130735	9.90837e-05	CFLAR/CD44/MXD1/SLC2A3/KLF6/BCL3/FOSL2/B4GALT1/PPP1R15A/ICAM1/GADD45B/NFKBIA/JAG1/NFAT5/NAMPT/MAP3K8/SLC16A6/NFKB1/EHD1/BIRC2/VEGFA/BCL6/PLEK/NFE2L2/RNF19B/GADD45A/TNFAIP3/KLF9/DUSP1/INHBA/PLAU/TNFAIP6/G0S2/IL1B/BMP2/ZFP36/SAT1/GCH1/PTPRE/KDM6B/DRAM1/TANK/TLR2/BCL2A1/MCL1/RHOB/IL18/ETS2/B4GALT5/IFNGR2/PLPP3/REL/PDLIM5/TIPARP/CCNL1/PTX3/F2RL1/ABCA1/NFIL3/PFKFB3/JUNB/CEBPB/TRIB1/OLR1/FOSL1/JUN/PER1…	78
HALLMARK_IL6_JAK_STAT3_SIGNALING	IL6_JAK_STAT3_SIGNALING	37/1021	80/4061	0.4625	1.83958	4.39492	2.88714e-05	0.000721785	0.000547037	TNFRSF12A/CD9/FAS/CD44/IFNGR1/TNFRSF1A/IL4R/CSF2RB/EBI3/MAP3K8/CBL/LTBR/STAM2/IL1R2/IL1R1/IL18R1/CSF3R/IL1B/IL13RA1/ACVR1B/TLR2/IFNAR1/PDGFC/IFNGR2/CCR1/STAT3/MYD88/JUN/IL17RA/GRB2/PTPN11/CSF1/SOCS3/IL10RB/ITGB3/IL3RA/CSF2RA	37
HALLMARK_HYPOXIA	HYPOXIA	69/1021	186/4061	0.370968	1.47551	3.84701	0.000144486	0.00240811	0.00182509	RRAGD/SLC2A3/KLF6/PDK3/PYGM/JMJD6/P4HA2/CA12/ENO1/FOSL2/LXN/PGM1/PPP1R15A/MAP3K1/MYH9/PGK1/NDRG1/GALK1/WSB1/GAPDH/VEGFA/NR3C1/GBE1/KLHL24/KLF7/TNFAIP3/STBD1/PGF/DUSP1/P4HA1/ZFP36/TPST2/SLC6A6/AMPD3/VHL/CCNG2/SLC2A5/PLAC8/PAM/VLDLR/ADM/ALDOA/NOCT/PDK1/HK2/TIPARP/SAP30/PHKG1/NFIL3/ATP7A/NDST2/B4GALNT2/RBPJ/PGM2/UGP2/PFKFB3/GLRX/DDIT3/JUN/SIAH2/EXT1/IRS2/ZNF292/S100A4/ERO1A/IER3/MIF/LDHA/GAA	69
HALLMARK_INFLAMMATORY_RESPONSE	INFLAMMATORY_RESPONSE	70/1021	191/4061	0.366492	1.45771	3.75486	0.000198635	0.00248294	0.00188181	KIF1B/EIF2AK2/MXD1/GNA15/GNAI3/KLF6/SRI/IL4R/PSEN1/CD82/ICAM1/OSM/HIF1A/NFKBIA/TIMP1/MEFV/AQP9/EBI3/SCN1B/NAMPT/CCL24/NFKB1/TAPBP/IL1R1/IL18R1/IL18RAP/CSF3R/TNFSF10/INHBA/NMI/TNFAIP6/KCNJ2/IL1B/FFAR2/GCH1/RAF1/PTPRE/IRAK2/ACVR1B/ABI1/SLC31A2/RNF144B/TLR2/IFNAR1/RGS16/ADM/IL18/IFNGR2/FZD5/PROK2/SGMS2/IL15/ABCA1/CYBB/BEST1/PTAFR/FPR1/C3AR1/OLR1/TLR1/ADGRE1/RHOG/CSF1/IFITM1/SELL/CD55/C5AR1/LYN/CLEC5…	70
HALLMARK_PROTEIN_SECRETION	PROTEIN_SECRETION	37/1021	92/4061	0.402174	1.59964	3.37117	0.000931022	0.00931022	0.00705617	ICA1/LAMP2/VAMP3/KIF1B/ARFGEF1/TSG101/STX7/SCAMP1/TMED2/SNAP23/MAPK1/GLA/RAB2A/STX12/RAB14/VPS4B/COPB1/AP3B1/NAPG/CD63/STAM/ADAM10/TMX1/TOM1L1/CLTC/RAB5A/PAM/ABCA1/ATP7A/AP1G1/RPS6KA3/AP3S1/COPB2/IGF2R/ARFGAP3/SEC22B/VAMP7	37
HALLMARK_G2M_CHECKPOINT	G2M_CHECKPOINT	67/1021	197/4061	0.340102	1.35274	2.94113	0.00270388	0.0225324	0.0170772	PAFAH1B1/HMGB3/ARID4A/CUL3/POLQ/BCL3/HMMR/PDS5B/AURKA/TPX2/KIF4A/MAP3K20/NUP50/CDC6/CDKN3/HIF1A/MYBL2/E2F1/EZH2/KPNB1/NUP98/MAPK14/E2F3/LMNB1/CENPA/CDC20/DR1/NEK2/CENPF/STAG1/RAD23B/CDKN2C/AMD1/CKS2/GINS2/TOP2A/NOTCH2/ESPL1/KIF23/KIF11/CENPE/BRCA2/TLE3/KIF2C/LBR/CCNA2/MKI67/CHEK1/CCNB2/H2AZ1/CDC25A/SAP30/MAD2L1/PBK/BUB1/CDK1/KIF5B/EXO1/UBE2C/AURKB/KPNA2/KMT5A/JPT1/H2BC12/TOP1/PRC1/MARCKS	67
HALLMARK_APOPTOSIS	APOPTOSIS	55/1021	158/4061	0.348101	1.38456	2.85717	0.00361994	0.0225757	0.01711	CFLAR/CREBBP/TNFRSF12A/BRCA1/BID/HGF/FAS/CD44/IFNGR1/TIMP2/GNA15/ROCK1/PSEN1/DNAJA1/MMP2/GADD45B/TIMP3/TSPO/XIAP/TIMP1/DNAJC3/GSR/NEDD9/GADD45A/ETF1/CLU/TNFSF10/IL1B/BMP2/SAT1/TOP2A/RARA/GCH1/CCNA1/ANXA1/RNASEL/CASP1/IFITM3/APP/BCL10/MCL1/PSEN2/RHOB/GSN/IL18/BCL2L11/HMGB2/CASP3/DDIT3/JUN/BCAP31/DPYD/IGF2R/IER3/SOD2	55
HALLMARK_COMPLEMENT	COMPLEMENT	65/1021	193/4061	0.336788	1.33956	2.80089	0.00405199	0.0225757	0.01711	LAMP2/LTF/WAS/TIMP2/GNAI3/ME1/PSEN1/CD59/JAK2/TIMP1/CA2/CPQ/PIK3CG/AKAP10/EHD1/LTA4H/GNAI2/GNB4/GCA/PLEK/PLA2G4A/CD46/CTSD/MMP8/TNFAIP3/CLU/PIK3CA/DOCK4/RAF1/CTSL/USP15/PRCP/CASP1/CASP5/USP8/PPP4C/CDA/FCER1G/C1QC/S100A9/S100A12/PRKCD/ANXA5/CASP3/IRF2/ADAM9/PCSK9/ITGAM/CEBPB/GNB2/C1QA/OLR1/VCPIP1/RHOG/GRB2/F8/PLSCR1/CD55/GMFB/SERPINA1/SERPINB2/F5/CR1/LYN/MSRB1	65
HALLMARK_PI3K_AKT_MTOR_SIGNALING	PI3K_AKT_MTOR_SIGNALING	38/1021	102/4061	0.372549	1.4818	2.85573	0.00406363	0.0225757	0.01711	TNFRSF1A/DAPP1/FGF22/MKNK1/GSK3B/MKNK2/MAPK1/E2F1/DUSP3/MAP2K6/ARPC3/PIKFYVE/ACTR3/ITPR2/RAF1/VAV3/CAB39/RAC1/ACTR2/CLTC/RIT1/RALB/PDK1/SLA/PRKCB/CDK1/PTEN/MYD88/DDIT3/SMAD2/RPS6KA3/GRB2/PTPN11/PRKAG1/TBK1/IRAK4/ACACA/RPS6KA1	38
HALLMARK_MITOTIC_SPINDLE	MITOTIC_SPINDLE	66/1021	198/4061	0.333333	1.32582	2.72391	0.00498766	0.0249383	0.0189006	ALS2/PAFAH1B1/RANBP9/ANLN/KIF1B/ARFGEF1/ROCK1/CDC42/CLASP1/OPHN1/KIF3C/AURKA/TPX2/PXN/KIF4A/MYH9/NIN/NEDD9/WASF1/LMNB1/RAB3GAP1/NEK2/CENPF/ARAP3/PREX1/DLGAP5/TUBA4A/DOCK4/CLIP1/TOP2A/ARHGEF11/NOTCH2/APC/ESPL1/ABI1/CDK5RAP2/KIF23/ARHGAP29/KIF11/CENPE/FGD4/BRCA2/SSH2/KIF2C/ARL8A/RASA1/SHROOM2/GSN/BCL2L11/RASA2/CCNB2/RAPGEF6/ARHGAP27/PDLIM5/PPP4R2/RICTOR/BUB1/CDK1/KIF5B/CDC42EP4/KNTC1/NF1/TLK1/PRC1/…	66
HALLMARK_MTORC1_SIGNALING	MTORC1_SIGNALING	66/1021	199/4061	0.331658	1.31916	2.67529	0.0056876	0.0258527	0.0195937	SKAP2/IFRD1/CD9/PSMA4/SLC2A3/BCAT1/ME1/MTHFD2/IDI1/DAPP1/ENO1/PGM1/GSK3B/PPP1R15A/AURKA/PHGDH/PSMC6/ATP6V1D/PGK1/GLA/GSR/NAMPT/LTA4H/GAPDH/HMGCR/GBE1/ACTR3/SLC1A4/ETF1/SERP1/P4HA1/ACSL3/CFP/TUBA4A/SLC6A6/TUBG1/PSAT1/NIBAN1/RAB1A/ACTR2/IDH1/SEC11A/RIT1/VLDLR/ALDOA/SLC7A11/PDK1/PLOD2/SLA/HK2/G6PD/ITGB2/CDC25A/NFIL3/BUB1/RRM2/DHCR7/GLRX/DDIT3/TBK1/ERO1A/TXNRD1/IFI30/DHFR/ACACA/LDHA	66
HALLMARK_GLYCOLYSIS	GLYCOLYSIS	63/1021	190/4061	0.331579	1.31885	2.60847	0.00686105	0.0268479	0.0203478	DEPDC1/RRAGD/CD44/CHPF2/VCAN/PHKA2/PKP2/SPAG4/ME1/PKM/PDK3/HMMR/P4HA2/ENO1/ME2/PLOD1/B4GALT1/AURKA/DLD/MIOX/PYGL/PGK1/GALK1/VEGFA/KIF20A/CENPA/ABCB6/SDC1/QSOX1/B4GALT4/P4HA1/IL13RA1/DSC2/TXN/IDH1/SLC16A3/PAM/VLDLR/ALDOA/PLOD2/MERTK/HS2ST1/HK2/G6PD/TGFA/NDST3/SAP30/PGM2/UGP2/TPST1/CDK1/PGAM1/GLRX/TALDO1/EXT1/COPB2/IRS2/ZNF292/ERO1A/CLDN9/IER3/MIF/LDHA	63
HALLMARK_ANDROGEN_RESPONSE	ANDROGEN_RESPONSE	35/1021	95/4061	0.368421	1.46538	2.65973	0.00698044	0.0268479	0.0203478	PIAS1/GNAI3/IDI1/ACTN1/XRCC5/B4GALT1/FKBP5/VAPA/MYL12A/NDRG1/GSR/CAMKK2/MAK/HMGCR/ELL2/PTK2B/ACSL3/STEAP4/SPCS3/SAT1/SLC38A2/BMPR1B/IQGAP2/NGLY1/SRP19/MERTK/DBI/PDLIM5/HPGD/B2M/RPS6KA3/TMEM50A/UBE2J1/SELENOP/CENPN	35
HALLMARK_REACTIVE_OXYGEN_SPECIES_PATHWAY	REACTIVE_OXYGEN_SPECIES_PATHWAY	18/1021	49/4061	0.367347	1.46111	1.88176	0.0469386	0.167638	0.127052	MPO/MGST1/GLRX2/GCLM/SBNO2/GSR/CDKN2D/LAMTOR5/TXN/HHEX/G6PD/JUNB/OXSR1/GLRX/FES/TXNRD1/SRXN1/SOD2	18
HALLMARK_KRAS_SIGNALING_UP	KRAS_SIGNALING_UP	54/1021	180/4061	0.3	1.19324	1.53676	0.0754825	0.251608	0.190693	SEMA3B/SDCCAG8/LAT2/PPP1R15A/MAP3K1/NIN/MMP9/TLR8/CDADC1/CA2/RETN/SCN1B/AVL9/VWA5A/CBL/CLEC4A/GALNT3/IL1RL2/STRN/PTBP2/TNFAIP3/ARG1/INHBA/PLAU/G0S2/SLPI/IL1B/BMP2/ALDH1A2/TPH1/GADD45G/SNAP25/LCP1/GPNMB/RGS16/ADAM8/ADAM17/LY96/FCER1G/ITGB2/LAPTM5/PPBP/F2RL1/MTMR10/TOR1AIP2/C3AR1/GLRX/TRIB1/ERO1A/ZNF277/MAFB/PSMB8/H2BC3/CSF2RA	54
HALLMARK_ANGIOGENESIS	ANGIOGENESIS	11/1021	30/4061	0.366667	1.45841	1.46031	0.108367	0.322546	0.244456	PGLYRP1/VCAN/JAG1/TIMP1/VEGFA/APP/LRPAP1/OLR1/THBD/PRG2/S100A4	11
HALLMARK_TGF_BETA_SIGNALING	TGF_BETA_SIGNALING	18/1021	54/4061	0.333333	1.32582	1.39672	0.109666	0.322546	0.244456	ARID4B/HIPK2/RHOA/PPP1R15A/FKBP1A/XIAP/TGFBR1/BMP2/ID1/APC/SKIL/THBS1/FURIN/IFNGR2/RAB31/SMAD1/JUNB/TRIM33	18
HALLMARK_IL2_STAT5_SIGNALING	IL2_STAT5_SIGNALING	56/1021	194/4061	0.28866	1.14814	1.22522	0.127708	0.354745	0.26886	RRAGD/CD44/IFNGR1/CAPG/MXD1/SLC2A3/HIPK2/KLF6/IL4R/CST7/CDC6/GADD45B/CTSZ/CA2/NDRG1/MAP3K8/ST3GAL4/IL1R2/IL1RL1/IL18R1/WLS/TNFSF10/GLIPR2/P4HA1/BMP2/TWSG1/ADAM19/SNX14/CKAP4/GABARAPL1/IGF1R/FURIN/IFITM3/RGS16/RHOB/NFKBIZ/GSTO1/HYCC2/BATF/HK2/MAPKAPK2/CASP3/NFIL3/SCN9A/ALCAM/SMPDL3A/SELP/DENND5A/CSF1/MUC1/PLSCR1/SELL/IGF2R/SPRED2/AGER/IL3RA	56
HALLMARK_XENOBIOTIC_METABOLISM	XENOBIOTIC_METABOLISM	52/1021	180/4061	0.288889	1.14905	1.1853	0.136685	0.359697	0.272612	PDK4/IGF1/ALAS1/ABCC2/FAS/BCAT1/TNFRSF1A/RAP1GAP/ARG2/HSD17B2/CYP26A1/UPB1/DHRS7/AQP9/CA2/GSR/PTGR1/MAN1A1/VNN1/IL1R1/ARG1/GNMT/POR/CDO1/SLC6A6/GCH1/CYP27A1/TTPA/IDH1/GABARAPL1/SLC46A3/CSAD/TMBIM6/PGD/HES6/MARCHF6/GSTO1/SAR1B/ETS2/CDA/ACOX1/PDLIM5/ACOX2/TPST1/ETFDH/SLC22A1/PYCR1/UPP1/PROS1/MAOA/SERTAD1/DDAH2	52
HALLMARK_CHOLESTEROL_HOMEOSTASIS	CHOLESTEROL_HOMEOSTASIS	23/1021	74/4061	0.310811	1.23624	1.18847	0.146398	0.364873	0.276535	TNFRSF12A/CD9/SEMA3B/IDI1/PDK3/JAG1/HMGCR/FBXO6/CLU/PPARG/NIBAN1/CPEB2/CBS/CXCL16/S100A11/ANTXR2/ANXA5/TP53INP1/NFIL3/ALCAM/DHCR7/PLSCR1/ATXN2	23
HALLMARK_COAGULATION	COAGULATION	36/1021	122/4061	0.295082	1.17368	1.1287	0.153247	0.364873	0.276535	LAMP2/CD9/MMP2/TIMP3/MMP9/TIMP1/CPQ/LTA4H/SPARC/PLEK/MMP8/KLF7/CLU/PLAU/F12/ANXA1/RAC1/THBS1/FURIN/CTSK/GSN/MSRB2/FBN1/ACOX2/ARF4/ADAM9/P2RY1/GNB2/C1QA/OLR1/THBD/PROS1/F8/SERPINA1/SERPINB2/ITGB3	36
HALLMARK_EPITHELIAL_MESENCHYMAL_TRANSITION	EPITHELIAL_MESENCHYMAL_TRANSITION	49/1021	173/4061	0.283237	1.12657	0.985874	0.184269	0.418792	0.317401	TNFRSF12A/VIM/FAS/CD44/VCAN/CAPG/MYLK/FSTL3/FERMT2/FAP/PLOD1/CD59/MMP2/GADD45B/TIMP3/MYL9/TIMP1/COL12A1/VEGFA/SPARC/CDH6/IGFBP2/SDC1/QSOX1/GADD45A/TNFAIP3/COPA/INHBA/LOXL1/SAT1/NOTCH2/LAMC1/SERPINE2/THBS1/FGF2/FBN2/RHOB/PLOD2/PTX3/PCOLCE2/IL15/FBN1/ANPEP/EFEMP2/BASP1/JUN/COL4A1/ITGB3/GREM1	49
HALLMARK_NOTCH_SIGNALING	NOTCH_SIGNALING	10/1021	31/4061	0.322581	1.28306	0.916726	0.234041	0.508784	0.385605	ST3GAL6/NOTCH3/JAG1/NOTCH2/PSEN2/NOTCH1/TCF7L2/FZD5/SAP30/PSENEN	10
HALLMARK_ALLOGRAFT_REJECTION	ALLOGRAFT_REJECTION	51/1021	188/4061	0.271277	1.079	0.642682	0.285876	0.580526	0.439978	FGR/BRCA1/WAS/FAS/IFNGR1/CAPG/BCAT1/SPI1/BCL3/UBE2D1/EIF4G3/IL4R/PTPRC/FYB1/ICAM1/JAK2/NCF4/HIF1A/MMP9/TIMP1/TAPBP/ST8SIA4/IL18RAP/INHBA/SRGN/IL1B/CFP/ABI1/TLR2/IGSF6/BCL10/DEGS1/IL18/IFNAR2/IFNGR2/ITGB2/GBP2/INHBB/CCR1/IL15/PRKCB/B2M/SOCS5/TLR1/TLR6/HCLS1/CSF1/GCNT1/ELANE/HLA-DMB/LYN	51
HALLMARK_P53_PATHWAY	P53_PATHWAY	53/1021	196/4061	0.270408	1.07554	0.628169	0.290263	0.580526	0.439978	FAS/MXD1/DNTTIP2/CD82/PPP1R15A/MKNK2/CGRRF1/NDRG1/ZBTB16/VWA5A/PRKAB1/SDC1/RNF19B/GADD45A/CTSD/IRAG2/APAF1/BMP2/FGF13/SAT1/PTPRE/TRAFD1/ACVR1B/MDM2/DRAM1/CASP1/RB1/APP/RGS16/CDKN2B/STOM/NOTCH1/SLC7A11/INHBB/TGFA/RCHY1/PPM1D/PLK3/DDIT3/JUN/ALOX15B/UPP1/RPS27L/TCN2/SP1/ZFP36L1/RXRA/HEXIM1/S100A4/IFI30/IER3/CEBPA/H2AC25	53
HALLMARK_INTERFERON_GAMMA_RESPONSE	INTERFERON_GAMMA_RESPONSE	53/1021	199/4061	0.266332	1.05933	0.497292	0.335849	0.645864	0.489497	FAS/EIF2AK2/MTHFD2/SRI/IL4R/ICAM1/JAK2/CSF2RB/HIF1A/NFKBIA/NAMPT/PSMA2/NFKB1/TAPBP/ST8SIA4/PLA2G4A/TNFAIP3/CD274/TRIM25/TNFSF10/NMI/TNFAIP6/ZNFX1/GCH1/TRAFD1/CASP1/SPPL2A/IFITM3/FCGR1A/LATS2/RAPGEF6/IFNAR2/EIF4E3/IL15/CASP3/B2M/IRF2/STAT3/TMT1B/FPR1/MYD88/SELP/MX2/UPP1/SOCS3/IFITM2/PLSCR1/TDRD7/PELI1/IFI30/HLA-B/PSMB8/SOD2	53
HALLMARK_E2F_TARGETS	E2F_TARGETS	53/1021	200/4061	0.265	1.05403	0.45409	0.351524	0.65097	0.493367	BRCA1/DEPDC1/HMGB3/MTHFD2/HMMR/SPAG5/PDS5B/AURKA/KIF4A/CENPM/CDKN3/GINS1/MYBL2/NBN/EZH2/CDCA3/LMNB1/CDC20/STAG1/CIT/CDKN2C/CKS2/NUP153/DLGAP5/E2F8/TUBG1/PSMC3IP/TOP2A/CDCA8/ESPL1/TCF19/CENPE/BRCA2/KIF2C/LBR/MKI67/CHEK1/SPC25/BUB1B/CCNB2/USP1/H2AZ1/CDC25A/HMGB2/MAD2L1/TK1/CDK1/PPM1D/RRM2/AURKB/KPNA2/JPT1/MXD3	53
HALLMARK_ADIPOGENESIS	ADIPOGENESIS	52/1021	197/4061	0.263959	1.04989	0.415986	0.36582	0.653249	0.495094	IFNGR1/MYLK/ME1/PGM1/APLP2/DLD/DHRS7/DECR1/RETN/DHRS7B/LPCAT3/COX6A1/LAMA4/BCL6/GBE1/ACADL/GADD45A/SDHB/CDKN2C/UQCR11/POR/COX7B/PPARG/RTN3/ITGA7/TANK/SQOR/PPM1B/IDH1/CCNG2/STOM/ALDOA/UBC/PPP1R15B/ACOX1/SUCLG1/TKT/UQCRQ/ABCA1/PRDX3/GHITM/FABP4/PFKFB3/DHCR7/NABP1/SLC19A1/LEP/TALDO1/COL4A1/PIM3/CHUK/ORM1	52
HALLMARK_UV_RESPONSE_UP	UV_RESPONSE_UP	39/1021	152/4061	0.256579	1.02054	0.149534	0.472553	0.814747	0.617492	BID/ALAS1/KCNH2/ACAA1/HYAL2/RAB27A/MARK2/DNAJA1/ICAM1/NFKBIA/CA2/IGFBP2/EPCAM/AMD1/BMP2/TUBA4A/CDO1/GCH1/GGH/NUP58/TMBIM6/FURIN/ARRB2/CREG1/RHOB/CDKN2B/ALDOA/BCL2L11/ATP6V1C1/HSPA13/PRKCD/CASP3/SHOX2/JUNB/GRINA/MAOA/LYN/PRKACA/SOD2	39
HALLMARK_APICAL_JUNCTION	APICAL_JUNCTION	47/1021	185/4061	0.254054	1.01049	0.0846524	0.495597	0.825994	0.626017	SKAP2/VCAN/PIK3CB/KCNH2/CNN2/COL17A1/ACTN1/PTPRC/FYB1/B4GALT1/MMP2/ICAM1/MAP3K20/MYH9/MMP9/MYL9/MDK/MAPK14/CDH6/GNAI2/MYL12B/CD274/VASP/YWHAH/RAC2/CDH15/NECTIN2/CAP1/TUBG1/RASA1/SHROOM2/MAPK13/ARPC2/SYK/INPPL1/FBN1/ADAM9/THBS3/PTEN/ALOX15B/NLGN3/NF1/MPZL1/SIRPA/CLDN9/ZYX/ITGA9	47
HALLMARK_HEDGEHOG_SIGNALING	HEDGEHOG_SIGNALING	8/1021	31/4061	0.258065	1.02644	0.0856457	0.534896	0.862735	0.653862	OPHN1/MYH9/VEGFA/TLE3/RASA1/VLDLR/ETS2/NF1	8
HALLMARK_WNT_BETA_CATENIN_SIGNALING	WNT_BETA_CATENIN_SIGNALING	10/1021	40/4061	0.25	0.994368	-0.0207417	0.569186	0.889352	0.674036	JAG1/HDAC5/WNT5B/NUMB/PSEN2/NOTCH1/ADAM17/NCSTN/FRAT1/RBPJ	10
HALLMARK_APICAL_SURFACE	APICAL_SURFACE	9/1021	38/4061	0.236842	0.942033	-0.208035	0.643782	0.975427	0.739271	BRCA1/B4GALT1/FLOT2/ADAM10/APP/SHROOM2/PCSK9/NCOA6/LYN	9
HALLMARK_ESTROGEN_RESPONSE_LATE	ESTROGEN_RESPONSE_LATE	42/1021	177/4061	0.237288	0.943807	-0.442963	0.69907	0.999972	0.757874	CD9/SEMA3B/LTF/CD44/FOXC1/ST6GALNAC2/CA12/SNX10/CDC6/FKBP5/JAK2/DHRS2/RBBP8/GLA/CA2/RAPGEFL1/MDK/CHPT1/FRK/KIF20A/SLC1A4/CDC20/MYB/ZFP36/GINS2/TOP2A/CCNA1/ARL3/IMPA2/CXCL14/BATF/MAPK13/AMFR/S100A9/KCNK5/ACOX2/RAB31/DHCR7/SCUBE2/SIAH2/SLC24A3/SERPINA1	42
HALLMARK_INTERFERON_ALPHA_RESPONSE	INTERFERON_ALPHA_RESPONSE	22/1021	97/4061	0.226804	0.902107	-0.565469	0.749725	0.999972	0.757874	EIF2AK2/IL4R/ELF1/TRIM25/NMI/TRAFD1/CASP1/PARP9/IFITM3/TMEM140/GBP2/IL15/B2M/IRF2/CSF1/IFITM2/IFITM1/PLSCR1/SELL/TDRD7/IFI30/PSMB8	22
HALLMARK_UV_RESPONSE_DN	UV_RESPONSE_DN	30/1021	134/4061	0.223881	0.890479	-0.747065	0.800656	0.999972	0.757874	ICA1/CELF2/LTBP1/SRI/AMPH/NFKB1/MAPK14/NR3C1/DUSP1/PTGFR/ATXN1/ID1/PPARG/NOTCH2/LAMC1/IGF1R/VLDLR/NEK7/RASA2/KCNMA1/DYRK1A/PLPP3/PDLIM5/NIPBL/DLC1/PTEN/RXRA/GCNT1/SIPA1L1/ITGB3	30
HALLMARK_FATTY_ACID_METABOLISM	FATTY_ACID_METABOLISM	33/1021	147/4061	0.22449	0.892902	-0.766422	0.804979	0.999972	0.757874	ACAA1/ME1/IDI1/ACSL4/DLD/ACOT8/CA2/NBN/DECR1/SERINC1/VNN1/ACADL/HSDL2/G0S2/YWHAH/HADHB/IDH1/BMPR1B/GABARAPL1/ALDOA/ACSL1/ACOX1/SUCLG1/H2AZ1/HPGD/CA4/ETFDH/KMT5A/MAOA/HSD17B11/SDHD/MIF/LDHA	33
HALLMARK_PEROXISOME	PEROXISOME	21/1021	96/4061	0.21875	0.870072	-0.746543	0.805363	0.999972	0.757874	ABCC8/ACAA1/IDI1/ACSL4/SEMA3C/HSD3B7/TSPO/ACOT8/STS/GNPAT/VPS4B/ATXN1/YWHAH/TOP2A/IDH1/BCL10/ACSL1/ACOX1/CNBP/HSD17B11/SOD2	21
HALLMARK_SPERMATOGENESIS	SPERMATOGENESIS	23/1021	105/4061	0.219048	0.871256	-0.77452	0.811879	0.999972	0.757874	PHF7/PIAS2/PGS1/GMCL1/AURKA/DMC1/CDKN3/EZH2/TLE4/STAM2/NEK2/CCNA1/SLC2A5/KIF2C/CCNB2/BRAF/RPL39L/BUB1/CDK1/AGFG1/CNIH2/TALDO1/H1-6	23
HALLMARK_OXIDATIVE_PHOSPHORYLATION	OXIDATIVE_PHOSPHORYLATION	45/1021	200/4061	0.225	0.894931	-0.883033	0.832992	0.999972	0.757874	PDK4/ALAS1/ACAA1/OAT/ATP6AP1/ACAT1/DLD/ATP6V1D/DECR1/TCIRG1/COX6A1/COX7A2/ATP6V0E1/COX7A2L/ATP5PB/SDHB/ATP6V0B/NDUFB3/ATP5F1E/NQO2/NDUFA1/RHOT1/UQCR11/POR/ATP6V1E1/COX7B/NDUFA2/HADHB/IDH1/TIMM8B/ATP5PF/ATP6V1C1/UQCRB/SUCLG1/UQCRQ/NDUFB6/ATP5F1C/PRDX3/ATP5MG/ETFDH/UQCRH/NDUFB1/NDUFA4/SDHD/LDHA	45
HALLMARK_ESTROGEN_RESPONSE_EARLY	ESTROGEN_RESPONSE_EARLY	41/1021	184/4061	0.222826	0.886285	-0.914784	0.841863	0.999972	0.757874	SEMA3B/CD44/GAB2/FOXC1/REEP1/MAST4/CA12/B4GALT1/FKBP5/JAK2/DHRS2/RBBP8/GLA/RAPGEFL1/CHPT1/FRK/SLC1A4/OLFML3/MYB/ELF1/MED13L/KDM4B/RARA/ARL3/IGF1R/MINDY1/UGCG/AMFR/INHBB/TIPARP/KCNK5/DLC1/ADCY1/RAB31/DHCR7/SIAH2/TSKU/SLC24A3/MUC1/KAZN/SVIL	41
HALLMARK_PANCREAS_BETA_CELLS	PANCREAS_BETA_CELLS	5/1021	27/4061	0.185185	0.736569	-0.795829	0.846493	0.999972	0.757874	ABCC8/LMO2/SRP14/SEC11A/MAFB	5
HALLMARK_BILE_ACID_METABOLISM	BILE_ACID_METABOLISM	20/1021	100/4061	0.2	0.795495	-1.19989	0.908689	0.999972	0.757874	GCLM/IDI1/HSD3B7/AQP9/PEX11G/PECR/GNPAT/GNMT/ATXN1/PNPLA8/CYP27A1/IDH1/ACSL1/BMP6/ABCA1/CYP7A1/SULT1B1/PIPOX/RXRA/HSD17B11	20
HALLMARK_HEME_METABOLISM	HEME_METABOLISM	41/1021	197/4061	0.208122	0.827799	-1.43579	0.938075	0.999972	0.757874	RBM5/LAMP2/KDM7A/GCLM/CCDC28A/ATP6V0A1/P4HA2/PICALM/MARK3/RAP1GAP/CA2/HTATIP2/PSMD9/RHAG/NR3C1/ABCB6/ELL2/YPEL5/SLC66A2/NFE2/TMCC2/LMO2/USP15/VEZF1/SDCBP/CIR1/NARF/MBOAT2/SLC7A11/NEK7/BACH1/SYNJ1/SPTA1/GAPVD1/SLC30A1/FBXO34/H4C3/SLC22A4/LRP10/TOP1/HBD	41
HALLMARK_MYOGENESIS	MYOGENESIS	34/1021	168/4061	0.202381	0.804965	-1.49611	0.946429	0.999972	0.757874	IFRD1/IGF1/DAPK2/KCNH2/MYLK/MEF2A/REEP1/PYGM/ATP6AP1/GADD45B/MYH9/KLF5/HDAC5/SPARC/CLU/MYBPC3/ITGA7/FGF2/RB1/KIFC3/APP/TPM3/RIT1/PSEN2/GSN/NOTCH1/ACSL1/IGFBP7/ANKRD2/ATP2A1/MYL6B/PDLIM7/SVIL/GAA	34
HALLMARK_UNFOLDED_PROTEIN_RESPONSE	UNFOLDED_PROTEIN_RESPONSE	21/1021	112/4061	0.1875	0.745776	-1.58096	0.958192	0.999972	0.757874	NFYA/MTHFD2/WIPI1/DNAJC3/VEGFA/SLC1A4/ATF6/SERP1/CHAC1/SPCS3/PSAT1/SEC11A/ATP6V0D1/YWHAZ/KIF5B/CEBPB/DCP2/NABP1/LSM1/EXOSC4/ERO1A	21
HALLMARK_KRAS_SIGNALING_DN	KRAS_SIGNALING_DN	27/1021	144/4061	0.1875	0.745776	-1.79995	0.974078	0.999972	0.757874	TG/FGF22/ABCB11/RGS11/MEFV/C5/CPEB3/ZBTB16/IGFBP2/PTGFR/CCNA1/PAX3/SKIL/BMPR1B/SERPINA10/NR6A1/PTPRJ/KLHDC8A/SHOX2/ASB7/PDCD1/SERPINB2/ENTPD7/RYR2/SELENOP/KCND1/MAGIX	27
HALLMARK_DNA_REPAIR	DNA_REPAIR	23/1021	149/4061	0.154362	0.613972	-2.78196	0.998723	0.999972	0.757874	RRM2B/RAD51/TSG101/TMED2/TAF12/NT5C3A/ZWINT/DAD1/DCTN4/AGO4/SDCBP/GTF2B/VPS37B/CDA/STX3/CLP1/TYMS/HCLS1/POLR2A/BCAP31/TAF13/SUPT4H1/GMPR2	23
HALLMARK_MYC_TARGETS_V2	MYC_TARGETS_V2	4/1021	58/4061	0.0689655	0.274308	-3.22561	0.999936	0.999972	0.757874	CBX3/WDR74/HK2/SLC19A1	4
HALLMARK_MYC_TARGETS_V1	MYC_TARGETS_V1	28/1021	200/4061	0.14	0.556846	-3.72442	0.999972	0.999972	0.757874	IFRD1/PSMA4/HNRNPC/SRPK1/PSMC6/PSMA6/PSMA7/PGK1/PSMA2/KPNB1/CDC20/RAD23B/ETF1/CBX3/SNRPG/CCNA2/VBP1/U2AF1/USP1/H2AZ1/MAD2L1/PRDX3/CNBP/TYMS/AP3S1/KPNA2/PSMB3/LDHA	28
